# Supplementary material for: 4-Iodo­anilinium perchlorate
Source: Acta Crystallogr Sect E Struct Rep Online. 2010 Mar 20;66(Pt 4):o895. doi: 10.1107/S1600536810009347 (PMC2983964; doi:10.1107/S1600536810009347)
Supplement: Supplementary file 2 [file e-66-0o895-Isup2.hkl]

# 
# h,k,l, Fc-squared, Fo-squared, sigma(Fo-squared) and status flag 
# 
data_I
_shelx_title ' 1                      R =  New: P-1' 
_shelx_refln_list_code          4 
_shelx_F_calc_maximum      165.33 
_exptl_crystal_F_000       304.00 
_reflns_d_resolution_high  0.7702 
 
loop_ 
 _symmetry_equiv_pos_as_xyz 
 'x, y, z' 
 '-x, -y, -z' 
 
_cell_length_a     5.1050 
_cell_length_b     7.2445 
_cell_length_c    13.3590 
_cell_angle_alpha  89.470 
_cell_angle_beta   88.740 
_cell_angle_gamma  74.610 
 
_shelx_F_squared_multiplier     1.000 
 
loop_ 
 _refln_index_h 
 _refln_index_k 
 _refln_index_l 
 _refln_F_squared_calc 
 _refln_F_squared_meas 
 _refln_F_squared_sigma 
 _refln_observed_status 
   1   0   0     2360.38     2406.32     25.66 o 
   2   0   0      533.02      532.58     10.63 o 
   3   0   0     1515.39     1647.69     76.13 o 
   4   0   0       33.72       44.61      2.80 o 
   5   0   0       94.98      105.87      5.11 o 
   6   0   0       29.09       37.09      8.86 o 
  -6   1   0       28.60       43.29      8.45 o 
  -5   1   0        3.02        0.69      1.89 o 
  -4   1   0      154.16      149.00      5.63 o 
  -3   1   0        2.67        7.58      1.85 o 
  -2   1   0     2095.57     2088.18     35.01 o 
  -1   1   0    12848.60    12816.37    177.10 o 
   1   1   0     9684.74     9741.75    200.15 o 
   2   1   0     9624.11     9734.35    158.45 o 
   3   1   0       52.18       47.65      1.78 o 
   4   1   0      117.53      108.75      3.96 o 
   5   1   0       34.44       36.51      3.07 o 
   6   1   0       19.74       18.04      4.09 o 
  -5   2   0       91.69       79.09      7.90 o 
  -4   2   0      113.38      113.66      5.28 o 
  -3   2   0      143.40      154.38      5.89 o 
  -2   2   0      620.24      614.16     14.15 o 
  -1   2   0       28.95       47.03      2.84 o 
   0   2   0    20243.65    19158.83    289.66 o 
   1   2   0     8211.31     8660.62    123.25 o 
   2   2   0       27.47       30.35      1.04 o 
   3   2   0     2098.67     2165.80     40.52 o 
   4   2   0        3.00        7.03      2.28 o 
   5   2   0      134.56      126.51      7.64 o 
   6   2   0       38.21       41.04      5.76 o 
  -5   3   0        0.02        6.16      6.30 o 
  -4   3   0      164.09      164.29     15.55 o 
  -3   3   0      159.19      162.26      9.47 o 
  -2   3   0      190.85      203.31      4.97 o 
  -1   3   0     3437.26     3375.54     56.98 o 
   0   3   0      678.10      699.70     12.23 o 
   1   3   0      637.65      601.08     24.99 o 
   2   3   0     5134.19     5365.39    109.47 o 
   3   3   0      316.48      301.95      6.52 o 
   4   3   0        0.90        6.60      2.84 o 
   5   3   0       10.32       13.52      3.32 o 
   6   3   0        7.47        9.29      3.59 o 
  -5   4   0       46.48       52.89      8.60 o 
  -4   4   0       63.23       62.90      7.23 o 
  -3   4   0       38.78       36.32      5.61 o 
  -2   4   0      356.94      382.30     29.30 o 
  -1   4   0       11.73       25.17      6.66 o 
   0   4   0     2939.87     2922.10     59.10 o 
   1   4   0     5145.56     5148.49    115.14 o 
   2   4   0      379.94      373.56      9.40 o 
   3   4   0      753.34      749.52     24.23 o 
   4   4   0      276.90      278.86      7.75 o 
   5   4   0        9.92       15.48      3.62 o 
   6   4   0       14.56       16.54      5.79 o 
  -4   5   0       49.63       68.88     20.89 o 
  -3   5   0      172.45      195.75     19.76 o 
  -2   5   0       53.88       64.30      6.46 o 
  -1   5   0      757.54      695.53     35.94 o 
   0   5   0      201.04      208.35      6.12 o 
   1   5   0      913.22      907.93     22.17 o 
   2   5   0     2272.80     2328.68     54.70 o 
   3   5   0      737.77      757.55     18.76 o 
   4   5   0        7.08        9.83      1.70 o 
   5   5   0       10.81       21.86      7.42 o 
   6   5   0        0.33       -0.17      2.14 o 
  -3   6   0        4.03       -2.95      3.97 o 
  -2   6   0       55.84       70.33     10.41 o 
  -1   6   0        7.85        3.14      2.89 o 
   0   6   0      928.13      990.46     26.69 o 
   1   6   0      677.67      659.80     19.17 o 
   2   6   0       40.54       51.80      3.38 o 
   3   6   0      465.51      466.46     13.91 o 
   4   6   0      318.84      321.21     16.29 o 
   5   6   0        6.67        3.54      2.61 o 
   6   6   0       10.34       21.40      5.40 o 
  -2   7   0       10.92       14.02      4.33 o 
  -1   7   0      132.08      158.39     13.83 o 
   0   7   0       49.73       58.66      7.15 o 
   1   7   0      374.00      402.59     14.36 o 
   2   7   0      590.32      607.30     20.68 o 
   3   7   0      203.35      214.98      8.80 o 
   4   7   0        0.44        4.69      2.67 o 
   5   7   0        7.20        2.82      2.59 o 
  -1   8   0       63.62       48.82      7.71 o 
   0   8   0      237.96      242.68     17.10 o 
   1   8   0      123.09      131.68      7.28 o 
   2   8   0       32.68       36.37      4.00 o 
   3   8   0      128.62      118.03     17.44 o 
   4   8   0       92.67       85.11     20.29 o 
   0   9   0       32.36       32.08      7.06 o 
   1   9   0       33.62       36.17      7.17 o 
   2   9   0      318.96      313.45     25.64 o 
   3   9   0      104.35      113.18     14.60 o 
  -3  -9   1       14.30       23.41      7.11 o 
  -2  -9   1       41.86       44.71      6.16 o 
  -1  -9   1        3.30       17.10     13.02 o 
   0  -9   1      230.21      215.07     17.81 o 
  -4  -8   1       69.33       73.87      7.83 o 
  -3  -8   1      268.01      272.97     12.59 o 
  -2  -8   1       12.33       18.66      3.07 o 
  -1  -8   1      288.79      270.36     17.55 o 
   0  -8   1       82.43       65.79      8.67 o 
   1  -8   1      100.43       99.84     11.39 o 
  -5  -7   1      112.97      106.63     10.10 o 
  -4  -7   1      247.62      263.56     15.22 o 
  -3  -7   1       23.42       23.10      2.84 o 
  -2  -7   1      185.10      184.68      8.20 o 
  -1  -7   1      191.90      190.02      8.41 o 
   0  -7   1      812.28      824.80     39.79 o 
   1  -7   1      331.55      331.37     20.28 o 
   2  -7   1       19.04       22.71      6.08 o 
  -6  -6   1       12.62       27.66      5.15 o 
  -5  -6   1        1.13        0.98      3.01 o 
  -4  -6   1      135.71      155.12     10.02 o 
  -3  -6   1      405.42      434.78     13.32 o 
  -2  -6   1      483.14      509.97     15.48 o 
  -1  -6   1      520.70      507.60     15.36 o 
   0  -6   1      385.30      373.42     20.76 o 
   1  -6   1       55.87       65.98      8.18 o 
   2  -6   1      779.56      789.44     52.09 o 
   3  -6   1      145.78      162.87     15.01 o 
  -6  -5   1       17.48       18.50      4.28 o 
  -5  -5   1      264.26      267.22     15.52 o 
  -4  -5   1      685.69      679.89     27.41 o 
  -3  -5   1       27.67       30.53      2.01 o 
  -2  -5   1      824.39      870.75     21.70 o 
  -1  -5   1     1430.63     1423.72     33.87 o 
   0  -5   1      389.19      367.77      9.45 o 
   1  -5   1     1175.74     1250.57     50.40 o 
   2  -5   1      135.67      139.81     10.37 o 
   3  -5   1      126.92      133.90     11.83 o 
   4  -5   1       73.66       93.56     11.72 o 
  -6  -4   1       15.27       16.91      4.22 o 
  -5  -4   1        0.30       -1.96      2.82 o 
  -4  -4   1      470.40      454.28     20.68 o 
  -3  -4   1     2025.80     2055.19     42.09 o 
  -2  -4   1     1911.56     1890.70     38.22 o 
  -1  -4   1      261.35      277.91      6.69 o 
   0  -4   1     1856.83     1789.76     36.06 o 
   1  -4   1      382.26      416.88     16.63 o 
   2  -4   1     1166.28     1227.58     55.54 o 
   3  -4   1      632.58      646.60     29.71 o 
   4  -4   1       39.54       34.12      5.78 o 
   5  -4   1        1.77        3.85      4.05 o 
  -6  -3   1        8.54        9.78      3.48 o 
  -5  -3   1      200.56      187.24     10.46 o 
  -4  -3   1      932.16      921.51     35.40 o 
  -3  -3   1       17.08       14.92      0.93 o 
  -2  -3   1     3282.12     3466.10     59.33 o 
  -1  -3   1     6352.66     6733.19    143.04 o 
   0  -3   1       16.12       16.46      1.42 o 
   1  -3   1     2779.69     2793.92     36.96 o 
   2  -3   1      853.49      859.54     29.83 o 
   3  -3   1      117.29      123.33      7.79 o 
   4  -3   1      276.21      262.01     16.31 o 
   5  -3   1       76.43       71.60      8.00 o 
  -6  -2   1        2.44        2.49      2.89 o 
  -5  -2   1        0.28        0.56      3.95 o 
  -4  -2   1      298.36      299.78      7.28 o 
  -3  -2   1     3558.05     3551.16     60.91 o 
  -2  -2   1     1611.26     1563.67     24.35 o 
  -1  -2   1       28.02       28.50      1.46 o 
   0  -2   1     2339.46     2337.46     31.04 o 
   1  -2   1      515.58      482.97     11.43 o 
   2  -2   1      664.91      683.50     24.41 o 
   3  -2   1     1437.24     1446.76     59.78 o 
   4  -2   1      166.47      160.15     10.53 o 
   5  -2   1       11.30       19.97      4.61 o 
  -6  -1   1        1.08        5.54      3.17 o 
  -5  -1   1       14.82       21.22      3.65 o 
  -4  -1   1      964.21      932.64     21.77 o 
  -3  -1   1      314.97      315.61      6.54 o 
  -2  -1   1      921.14      870.70     12.07 o 
  -1  -1   1    16112.49    17700.11    304.59 o 
   0  -1   1        4.53        8.09      0.20 o 
   1  -1   1      347.39      322.17      5.62 o 
   2  -1   1      682.12      723.99     19.65 o 
   3  -1   1      320.48      345.56      8.07 o 
   4  -1   1      663.17      656.87     20.76 o 
   5  -1   1      176.73      179.50     23.85 o 
   6  -1   1       12.52       13.71      7.20 o 
  -6   0   1        0.04       -0.29      3.85 o 
  -5   0   1       11.52       12.36      2.14 o 
  -4   0   1       92.27      102.41     11.38 o 
  -3   0   1     3376.04     3320.52    100.70 o 
  -2   0   1     6582.04     5441.26    366.25 o 
  -1   0   1       39.92       42.15      0.81 o 
   1   0   1      250.26      222.37      3.17 o 
   2   0   1      145.87      124.38      8.37 o 
   3   0   1      602.07      553.05     27.63 o 
   4   0   1      186.51      168.71      6.57 o 
   5   0   1       19.58       24.66      2.60 o 
   6   0   1       79.83       78.68     11.64 o 
  -6   1   1        1.76       -3.80      5.52 o 
  -5   1   1        1.57       10.53      8.37 o 
  -4   1   1      415.38      425.26     13.04 o 
  -3   1   1      302.33      333.18     18.65 o 
  -2   1   1      179.06      151.04      3.54 o 
  -1   1   1    27334.46    23925.70    370.27 o 
   0   1   1     1129.19     1151.92     16.10 o 
   1   1   1       24.83       32.71      1.53 o 
   2   1   1     1556.17     1553.01     30.51 o 
   3   1   1      177.50      178.30      5.92 o 
   4   1   1      748.01      725.45     23.94 o 
   5   1   1      309.13      293.39     17.46 o 
   6   1   1       21.04       28.68      4.40 o 
  -5   2   1        4.08        4.16      3.82 o 
  -4   2   1       47.21       40.41      3.30 o 
  -3   2   1      960.84      977.53     24.94 o 
  -2   2   1     5863.30     6109.79    135.07 o 
  -1   2   1      136.07      169.63     11.34 o 
   0   2   1     2332.26     2531.97     44.29 o 
   1   2   1     3608.44     3794.82     67.77 o 
   2   2   1     1214.80     1300.28     25.79 o 
   3   2   1      625.40      616.62     12.78 o 
   4   2   1      301.89      304.63     10.37 o 
   5   2   1        6.15        7.88      2.31 o 
   6   2   1      156.91      163.83     22.85 o 
  -5   3   1        0.18        9.85      3.44 o 
  -4   3   1       45.94       58.77     12.98 o 
  -3   3   1       87.72       84.00      4.32 o 
  -2   3   1       69.61       79.92      6.90 o 
  -1   3   1     5105.58     5182.87    101.89 o 
   0   3   1     2890.06     2762.80     49.90 o 
   1   3   1      531.51      557.67     24.89 o 
   2   3   1     2019.79     2072.91     36.42 o 
   3   3   1       31.23       35.97      1.78 o 
   4   3   1     1083.84     1049.54     24.53 o 
   5   3   1      564.64      581.46     34.74 o 
   6   3   1       41.62       41.99      5.80 o 
  -5   4   1        3.32        8.03      5.82 o 
  -4   4   1        0.25        2.00      6.93 o 
  -3   4   1      183.65      188.01     15.17 o 
  -2   4   1     1717.66     1726.63     47.59 o 
  -1   4   1      143.58      134.28      5.28 o 
   0   4   1      769.36      753.97     22.73 o 
   1   4   1     2397.58     2344.51     47.61 o 
   2   4   1      281.15      324.58      7.43 o 
   3   4   1      487.31      494.68     11.52 o 
   4   4   1      125.27      125.55      4.64 o 
   5   4   1       15.96       12.96      3.15 o 
   6   4   1      218.91      192.48     17.61 o 
  -4   5   1       13.46       17.88      5.30 o 
  -3   5   1       32.63       29.62      6.03 o 
  -2   5   1       31.29       40.04      5.67 o 
  -1   5   1     1427.80     1465.60     35.71 o 
   0   5   1     2341.39     2285.01     54.93 o 
   1   5   1       46.87       44.56      2.64 o 
   2   5   1      647.69      630.53     15.29 o 
   3   5   1      159.01      158.22      6.10 o 
   4   5   1      251.00      247.68      8.02 o 
   5   5   1      343.02      351.34     18.39 o 
   6   5   1       29.71       24.24      4.82 o 
  -3   6   1       44.24       68.31     18.96 o 
  -2   6   1      453.12      477.68     27.03 o 
  -1   6   1      159.92      155.58     11.13 o 
   0   6   1      398.18      387.96     12.34 o 
   1   6   1     1689.69     1678.71     48.92 o 
   2   6   1      309.80      308.02     10.14 o 
   3   6   1       98.55       95.21      5.89 o 
   4   6   1      110.25      120.99      5.85 o 
   5   6   1        0.02        1.73      2.49 o 
   6   6   1       73.34       71.04     12.81 o 
  -2   7   1        5.40        7.04      4.08 o 
  -1   7   1      548.62      585.93     31.13 o 
   0   7   1      553.60      505.15     17.00 o 
   1   7   1       91.41      100.59      5.70 o 
   2   7   1      290.18      292.67     11.31 o 
   3   7   1      255.14      238.26      9.24 o 
   4   7   1        6.99       11.03      2.90 o 
   5   7   1      148.63      177.08     19.70 o 
  -1   8   1       28.37       31.15      9.78 o 
   0   8   1       73.14       66.90      7.29 o 
   1   8   1      430.97      424.46     16.78 o 
   2   8   1      174.08      168.26      8.82 o 
   3   8   1        5.89        3.53      1.97 o 
   4   8   1       51.31       32.40      7.11 o 
   0   9   1      105.32      101.46     16.38 o 
   1   9   1       55.91       54.73      8.45 o 
   2   9   1       25.72       38.76      8.21 o 
   3   9   1       44.46       43.78      9.94 o 
  -3  -9   2       65.08       58.98     11.82 o 
  -2  -9   2      164.30      160.14     13.38 o 
  -1  -9   2       35.14       32.15      6.44 o 
   0  -9   2       27.05       28.21      6.58 o 
  -4  -8   2       29.03       34.88     10.62 o 
  -3  -8   2       52.12       66.22      7.64 o 
  -2  -8   2        1.68        6.49      3.07 o 
  -1  -8   2      622.09      634.52     34.09 o 
   0  -8   2      202.33      205.37     22.06 o 
   1  -8   2       39.38       46.79      8.39 o 
  -5  -7   2        8.76       16.77      4.43 o 
  -4  -7   2       61.48       68.59      7.34 o 
  -3  -7   2        0.49        1.75      1.64 o 
  -2  -7   2      963.69      993.18     32.66 o 
  -1  -7   2      289.15      306.99     19.85 o 
   0  -7   2       33.76       40.37      6.18 o 
   1  -7   2      362.40      381.09     21.28 o 
   2  -7   2       82.28      100.59     11.43 o 
  -5  -6   2      157.37      156.40     12.25 o 
  -4  -6   2        2.78       11.00      4.08 o 
  -3  -6   2      218.52      202.46      7.29 o 
  -2  -6   2      140.26      151.28     15.11 o 
  -1  -6   2     1931.36     1938.74     68.39 o 
   0  -6   2     1364.86     1389.66     47.72 o 
   1  -6   2      195.12      213.46     15.72 o 
   2  -6   2       45.67       54.99      8.12 o 
   3  -6   2       16.99       40.45      7.73 o 
  -6  -5   2       15.32       17.13      4.30 o 
  -5  -5   2       11.49       15.16      4.10 o 
  -4  -5   2       28.67       30.50      3.80 o 
  -3  -5   2      154.55      145.75      4.62 o 
  -2  -5   2     1382.21     1408.81     34.05 o 
  -1  -5   2      526.58      536.26     14.08 o 
   0  -5   2        6.92       11.11      2.48 o 
   1  -5   2     1767.07     1765.78     65.93 o 
   2  -5   2      384.68      415.12     22.34 o 
   3  -5   2       20.78       32.31      5.72 o 
   4  -5   2        7.14        8.28      4.81 o 
  -6  -4   2       62.13       53.96      6.01 o 
  -5  -4   2      254.70      249.47     14.12 o 
  -4  -4   2      137.71      136.47      8.49 o 
  -3  -4   2      257.25      241.88      5.55 o 
  -2  -4   2      560.18      574.62     12.07 o 
  -1  -4   2      984.28      954.82     19.49 o 
   0  -4   2     3848.16     4016.61     81.74 o 
   1  -4   2      364.26      362.87     15.11 o 
   2  -4   2      202.81      188.83     15.31 o 
   3  -4   2      148.94      164.53     13.23 o 
   4  -4   2        5.71        9.61      4.09 o 
   5  -4   2        9.91       21.75     13.77 o 
  -6  -3   2        9.55       21.43      7.93 o 
  -5  -3   2       85.86       77.36      7.10 o 
  -4  -3   2      461.20      446.91     16.91 o 
  -3  -3   2      473.87      467.38     15.70 o 
  -2  -3   2      571.40      557.23     13.81 o 
  -1  -3   2     1026.80     1016.27     23.45 o 
   0  -3   2      295.60      326.78      7.14 o 
   1  -3   2     2575.22     2466.62     69.95 o 
   2  -3   2     1254.13     1283.17     44.57 o 
   3  -3   2      124.02      156.34     14.72 o 
   4  -3   2       10.55       27.51     12.12 o 
   5  -3   2       16.39       15.23      5.10 o 
  -6  -2   2       84.78       82.61      8.20 o 
  -5  -2   2      341.86      340.57     34.10 o 
  -4  -2   2       68.41       78.39      6.58 o 
  -3  -2   2      584.15      554.80     17.08 o 
  -2  -2   2     2012.28     2057.16     20.76 o 
  -1  -2   2      148.91      152.89      4.59 o 
   0  -2   2     9625.61     9602.30    140.09 o 
   1  -2   2     2267.32     2196.87     52.99 o 
   2  -2   2      303.46      322.79      6.80 o 
   3  -2   2      853.69      832.34     24.31 o 
   4  -2   2      104.89      109.26      8.58 o 
   5  -2   2        6.23       11.33      7.61 o 
  -6  -1   2       12.11       21.82      5.12 o 
  -5  -1   2       84.38       76.09      5.93 o 
  -4  -1   2     1077.84     1017.03     37.98 o 
  -3  -1   2      359.69      339.32     18.93 o 
  -2  -1   2      860.52      929.35     41.36 o 
  -1  -1   2     1429.64     1464.55     46.37 o 
   0  -1   2      130.95      161.37      6.38 o 
   1  -1   2     5399.10     4888.37     43.63 o 
   2  -1   2     4754.02     4369.73     70.90 o 
   3  -1   2      560.56      569.47     13.92 o 
   4  -1   2       35.47       31.64      2.36 o 
   5  -1   2       79.29       74.46     12.62 o 
   6  -1   2        3.68        6.16      4.78 o 
  -6   0   2       34.65       28.23      7.66 o 
  -5   0   2      378.73      392.04     30.56 o 
  -4   0   2      125.57      137.70      4.99 o 
  -3   0   2       92.00       86.76      2.94 o 
  -2   0   2     2790.98     2730.44     43.61 o 
  -1   0   2     1615.51     1674.67     15.64 o 
   0   0   2     4934.61     5362.11     71.96 o 
   1   0   2     3784.85     3977.09    100.37 o 
   2   0   2      958.53     1018.15     22.53 o 
   3   0   2     3501.94     3535.00     74.27 o 
   4   0   2      628.57      644.03     17.07 o 
   5   0   2        1.16        1.64      1.41 o 
   6   0   2        2.74        5.48      5.79 o 
  -6   1   2       18.32       35.72      9.96 o 
  -5   1   2       13.50       18.77      3.19 o 
  -4   1   2      814.68      759.30     29.66 o 
  -3   1   2     2273.43     2420.29    140.69 o 
  -2   1   2      384.15      486.75     26.49 o 
  -1   1   2      720.80      808.25     43.23 o 
   0   1   2       58.40       83.10      4.59 o 
   1   1   2     6591.56     6969.47     81.80 o 
   2   1   2     4566.85     4418.39    151.46 o 
   3   1   2      861.73      879.52     18.53 o 
   4   1   2       41.71       50.14      6.35 o 
   5   1   2      165.83      163.00      7.22 o 
   6   1   2        0.37        1.30      2.28 o 
  -5   2   2      185.15      167.14     17.38 o 
  -4   2   2      209.42      238.23      9.90 o 
  -3   2   2       28.84       39.04      2.97 o 
  -2   2   2     4072.22     4004.21     89.23 o 
  -1   2   2      101.58       96.41      3.44 o 
   0   2   2     1894.02     1890.58     28.56 o 
   1   2   2     5205.62     5762.71     80.93 o 
   2   2   2       13.19       20.99      2.49 o 
   3   2   2     2567.24     2430.55     86.30 o 
   4   2   2     1417.15     1504.31     68.25 o 
   5   2   2       27.83       29.56      4.93 o 
   6   2   2        6.17        9.31      3.30 o 
  -5   3   2        2.63        7.32      3.47 o 
  -4   3   2      190.09      186.46     11.94 o 
  -3   3   2     2163.54     2195.15    125.14 o 
  -2   3   2        4.96        6.40      1.43 o 
  -1   3   2     1456.46     1528.78     36.58 o 
   0   3   2     2438.75     2596.62     59.46 o 
   1   3   2     3154.43     3359.04    126.28 o 
   2   3   2     3938.94     3894.70     91.79 o 
   3   3   2     2077.90     2086.73     43.22 o 
   4   3   2       17.69       17.23      1.87 o 
   5   3   2      242.36      232.09      9.61 o 
   6   3   2        3.99        5.44      3.37 o 
  -4   4   2       86.66      116.32     35.86 o 
  -3   4   2        2.83        0.56      3.70 o 
  -2   4   2      989.59     1071.36     28.74 o 
  -1   4   2      911.17      876.44     20.56 o 
   0   4   2      905.67      914.93     20.06 o 
   1   4   2     2778.77     2805.42     71.82 o 
   2   4   2      313.60      295.58      9.12 o 
   3   4   2     1568.97     1527.91     51.33 o 
   4   4   2     2005.76     2039.51     51.14 o 
   5   4   2      183.17      173.46     10.77 o 
   6   4   2        4.76        2.74      2.81 o 
  -4   5   2       24.68       22.76      5.29 o 
  -3   5   2      544.22      561.23     30.83 o 
  -2   5   2      178.27      202.24     12.86 o 
  -1   5   2      174.38      162.29      6.38 o 
   0   5   2     1087.76     1074.77     27.37 o 
   1   5   2      333.51      354.40     16.70 o 
   2   5   2     1763.68     1794.73     53.29 o 
   3   5   2      962.22     1025.80     51.28 o 
   4   5   2        3.84        3.06      1.37 o 
   5   5   2      341.79      321.18     21.55 o 
   6   5   2       23.75       24.31      5.61 o 
  -3   6   2        0.04       18.55     15.84 o 
  -2   6   2      222.23      241.26     17.41 o 
  -1   6   2      580.15      568.79     18.13 o 
   0   6   2        2.47        2.43      1.52 o 
   1   6   2      354.52      360.64     12.54 o 
   2   6   2      190.19      189.18      6.64 o 
   3   6   2      271.35      265.50      8.64 o 
   4   6   2      865.40      863.46     25.87 o 
   5   6   2      130.31      127.45     11.02 o 
   6   6   2        0.04        2.09      4.77 o 
  -2   7   2       82.77       90.45      9.99 o 
  -1   7   2        8.78       14.91     10.53 o 
   0   7   2      382.48      352.87     13.25 o 
   1   7   2       59.55       57.33      9.19 o 
   2   7   2      257.40      247.55      9.54 o 
   3   7   2      353.73      311.84     11.35 o 
   4   7   2       18.83       18.34      4.54 o 
  -1   8   2      123.99      126.86     11.60 o 
   0   8   2       38.97       34.56      5.39 o 
   1   8   2       83.09       92.91      6.08 o 
   2   8   2       98.18      101.16      6.27 o 
   3   8   2       22.96       19.44      3.84 o 
   4   8   2      273.87      272.92     26.44 o 
   0   9   2       76.39       84.20     14.45 o 
   1   9   2       26.61       28.72      7.98 o 
   2   9   2       31.48       40.64      5.40 o 
   3   9   2      118.23      113.69     15.10 o 
  -3  -9   3        6.19        4.45      5.81 o 
  -2  -9   3      120.92      130.28     18.47 o 
  -1  -9   3       78.02       86.10     10.12 o 
  -4  -8   3      122.15      127.65     13.54 o 
  -3  -8   3      268.99      273.01     17.51 o 
  -2  -8   3       73.88       82.73      5.67 o 
  -1  -8   3        7.80       11.79      4.30 o 
   0  -8   3       64.29       83.02      9.51 o 
   1  -8   3        0.04       -2.97      4.97 o 
  -5  -7   3       75.62       75.66      8.90 o 
  -4  -7   3       86.10       84.43      9.10 o 
  -3  -7   3        4.80        5.64      3.04 o 
  -2  -7   3      689.57      706.47     23.43 o 
  -1  -7   3      243.81      283.31     17.18 o 
   0  -7   3       20.34       26.22      4.85 o 
   1  -7   3       57.80       56.77      8.24 o 
   2  -7   3        2.05        1.24      3.24 o 
  -5  -6   3        0.37       -0.17      2.36 o 
  -4  -6   3       49.95       58.69      6.29 o 
  -3  -6   3     1647.99     1649.02     44.81 o 
  -2  -6   3      350.20      357.14     11.43 o 
  -1  -6   3        0.76        5.70      2.50 o 
   0  -6   3      441.54      425.67     19.92 o 
   1  -6   3       34.28       37.13      5.25 o 
   2  -6   3       48.96       56.55     14.34 o 
   3  -6   3       95.62      105.72     11.84 o 
  -6  -5   3       21.47       22.82      4.91 o 
  -5  -5   3       16.42       19.59      4.36 o 
  -4  -5   3      397.94      411.52     20.35 o 
  -3  -5   3      101.77      113.90      7.56 o 
  -2  -5   3     2153.85     2261.95     54.97 o 
  -1  -5   3     2744.07     2855.42     69.89 o 
   0  -5   3      211.62      200.58      5.79 o 
   1  -5   3      258.44      249.03     16.05 o 
   2  -5   3      110.99      114.47     10.13 o 
   3  -5   3       32.57       39.79     12.27 o 
   4  -5   3      146.87      154.51     14.75 o 
  -6  -4   3        0.07        3.28      3.42 o 
  -5  -4   3        0.26        0.79      6.33 o 
  -4  -4   3        0.06       -1.17      1.88 o 
  -3  -4   3     2707.43     2709.03     89.50 o 
  -2  -4   3      954.83      964.76     19.32 o 
  -1  -4   3        3.33        5.36      1.07 o 
   0  -4   3     3189.60     3210.92     64.46 o 
   1  -4   3      454.86      422.99     17.68 o 
   2  -4   3       25.45       22.63      3.53 o 
   3  -4   3      344.98      353.99     19.25 o 
   4  -4   3       65.12       66.41     16.78 o 
  -6  -3   3       33.61       38.21      7.03 o 
  -5  -3   3       63.85       70.13      7.01 o 
  -4  -3   3      192.49      191.74      9.03 o 
  -3  -3   3      299.19      309.66     11.92 o 
  -2  -3   3      892.47      894.09     13.71 o 
  -1  -3   3     9146.72     9499.86    179.66 o 
   0  -3   3      619.57      567.28     10.21 o 
   1  -3   3      795.43      804.75     24.64 o 
   2  -3   3     1087.19     1111.81     39.22 o 
   3  -3   3        1.14        4.95      5.25 o 
   4  -3   3      416.46      419.56     29.25 o 
   5  -3   3       90.45       86.12      9.16 o 
  -6  -2   3        0.64        8.00      3.59 o 
  -5  -2   3       41.74       49.53      9.16 o 
  -4  -2   3       77.08       90.91      6.37 o 
  -3  -2   3      994.67      905.62     71.02 o 
  -2  -2   3     2281.02     2108.58     95.55 o 
  -1  -2   3      335.75      339.26     16.31 o 
   0  -2   3     4381.95     4467.84    184.99 o 
   1  -2   3     2424.67     2355.47     80.74 o 
   2  -2   3       64.87       71.90      6.09 o 
   3  -2   3      400.91      392.73     16.31 o 
   4  -2   3      233.23      218.84     12.80 o 
   5  -2   3       69.41       80.38      8.49 o 
  -6  -1   3       50.37       52.76     11.07 o 
  -5  -1   3       55.61       62.51      5.92 o 
  -4  -1   3       22.82       17.35      3.26 o 
  -3  -1   3      539.66      525.72      9.27 o 
  -2  -1   3       13.73       13.90      1.60 o 
  -1  -1   3    12932.06    13512.75    198.14 o 
   0  -1   3     8445.78     8410.27    203.49 o 
   1  -1   3        9.69       11.60      1.73 o 
   2  -1   3     2849.68     2752.92     54.62 o 
   3  -1   3      398.82      392.23      8.76 o 
   4  -1   3      343.84      306.09     10.72 o 
   5  -1   3      142.84      146.36     11.01 o 
   6  -1   3       10.55       15.32      7.91 o 
  -6   0   3        1.51       -4.47      4.69 o 
  -5   0   3       46.43       37.84      5.17 o 
  -4   0   3       67.08       68.62      3.19 o 
  -3   0   3      521.66      499.09     19.30 o 
  -2   0   3     2018.17     2013.47     33.68 o 
  -1   0   3      266.48      264.32      3.80 o 
   0   0   3     5417.60     6132.74    285.46 o 
   1   0   3    10770.04    10423.27    193.67 o 
   2   0   3     1751.42     1774.86     40.63 o 
   3   0   3      108.55      105.41     19.41 o 
   4   0   3      340.58      352.52     20.06 o 
   5   0   3        1.87        2.17      1.52 o 
   6   0   3      101.38      110.14     15.78 o 
  -6   1   3       48.88       50.20     10.70 o 
  -5   1   3       33.42       46.62      5.38 o 
  -4   1   3        8.14       26.53      6.86 o 
  -3   1   3       80.76       73.08      8.69 o 
  -2   1   3      568.97      541.43     19.25 o 
  -1   1   3     3563.94     3372.87     65.35 o 
   0   1   3     8988.60     8594.29    110.32 o 
   1   1   3      244.26      230.68      6.40 o 
   2   1   3     5057.36     4392.64    332.11 o 
   3   1   3     1735.32     1725.96     35.98 o 
   4   1   3       81.33       59.91      8.83 o 
   5   1   3      214.85      221.89      9.20 o 
   6   1   3       18.67       22.50      7.41 o 
  -5   2   3       16.03       18.33      5.59 o 
  -4   2   3      225.76      230.86      9.77 o 
  -3   2   3      262.90      246.68      8.94 o 
  -2   2   3      289.81      284.59     13.81 o 
  -1   2   3       69.65       71.04      6.03 o 
   0   2   3     3862.82     3795.05     83.71 o 
   1   2   3     6117.44     6406.21     82.53 o 
   2   2   3     1446.36     1389.91     22.87 o 
   3   2   3       46.68       47.26      2.17 o 
   4   2   3      268.59      275.62      9.70 o 
   5   2   3        5.27        5.40      1.82 o 
   6   2   3       70.93       76.30      6.78 o 
  -5   3   3       42.05       44.53     10.20 o 
  -4   3   3        0.78        0.62      3.67 o 
  -3   3   3      100.16      111.27     12.90 o 
  -2   3   3       99.25       99.43      4.39 o 
  -1   3   3     1337.86     1355.72     30.22 o 
   0   3   3     2906.88     2771.33     52.78 o 
   1   3   3      819.66      859.63     35.86 o 
   2   3   3     1226.96     1148.46     20.54 o 
   3   3   3     1525.74     1539.48     42.10 o 
   4   3   3        0.62       -0.11      1.01 o 
   5   3   3      134.72      130.53      6.70 o 
   6   3   3        1.72        0.35      3.37 o 
  -4   4   3      221.68      196.31     14.27 o 
  -3   4   3       42.75       31.34      4.89 o 
  -2   4   3      334.81      340.93     11.63 o 
  -1   4   3      504.06      514.10     14.05 o 
   0   4   3     1411.09     1477.05     39.72 o 
   1   4   3     3460.75     3480.56     72.91 o 
   2   4   3     2217.88     2222.65     53.27 o 
   3   4   3       29.12       30.64      4.50 o 
   4   4   3      212.23      208.49      7.13 o 
   5   4   3       37.09       32.20      2.92 o 
   6   4   3       15.26       20.01      4.80 o 
  -4   5   3        1.36       -1.49      3.35 o 
  -3   5   3       58.88       85.94      9.56 o 
  -2   5   3        5.39        8.17      1.80 o 
  -1   5   3      955.58      974.03     27.10 o 
   0   5   3     1370.91     1354.98     34.55 o 
   1   5   3      400.49      404.21     10.51 o 
   2   5   3      755.26      713.15     16.16 o 
   3   5   3     1818.83     1534.83    155.59 o 
   4   5   3       82.30       86.95      3.99 o 
   5   5   3       29.68       35.06      3.93 o 
   6   5   3       10.15       21.42      7.57 o 
  -3   6   3        8.25       13.95      5.00 o 
  -2   6   3       65.33       56.79      7.95 o 
  -1   6   3      209.61      191.00      8.60 o 
   0   6   3      305.60      314.82     10.93 o 
   1   6   3     1850.51     1826.37     62.39 o 
   2   6   3     1229.27     1179.26     30.26 o 
   3   6   3        3.53        6.78      1.48 o 
   4   6   3      394.58      308.56     40.41 o 
   5   6   3        1.57        4.96      4.14 o 
  -2   7   3       38.70       63.63     16.36 o 
  -1   7   3       79.95       81.36      8.48 o 
   0   7   3      330.99      309.71     12.25 o 
   1   7   3      112.39      110.67      8.52 o 
   2   7   3      210.05      206.86     13.20 o 
   3   7   3      864.51      738.09     66.17 o 
   4   7   3       72.75       71.84      6.11 o 
   5   7   3        7.42       22.58      7.85 o 
  -1   8   3       71.21       83.84     10.20 o 
   0   8   3        0.23        4.63      4.02 o 
   1   8   3      337.73      326.82     16.23 o 
   2   8   3      498.68      468.73     22.90 o 
   3   8   3       36.57       34.50      4.48 o 
   4   8   3       70.93       50.56     10.65 o 
   1   9   3       65.77       72.61     11.98 o 
   2   9   3       17.16       20.11      4.35 o 
   3   9   3      250.92      247.65     20.86 o 
  -2  -9   4       10.31       13.74      7.64 o 
  -1  -9   4       37.17       42.25      7.47 o 
  -4  -8   4        8.78        8.52      4.20 o 
  -3  -8   4       54.72       64.36      7.72 o 
  -2  -8   4       66.75       74.70      5.17 o 
  -1  -8   4       55.53       57.68      7.35 o 
   0  -8   4      209.41      214.67     16.72 o 
   1  -8   4       33.83       47.42     17.01 o 
  -5  -7   4       43.94       49.48      7.30 o 
  -4  -7   4      181.71      182.81     13.59 o 
  -3  -7   4       60.83       70.52      6.51 o 
  -2  -7   4        4.69        3.78      1.90 o 
  -1  -7   4      120.76      124.90      6.37 o 
   0  -7   4        4.01        9.52      4.25 o 
   1  -7   4      333.07      348.33     41.42 o 
   2  -7   4      272.55      307.29     24.55 o 
  -5  -6   4      104.38       99.39     22.63 o 
  -4  -6   4       56.89       60.60      6.05 o 
  -3  -6   4      168.40      164.63     10.86 o 
  -2  -6   4      115.10      119.73      5.21 o 
  -1  -6   4        6.92        6.72      5.16 o 
   0  -6   4      528.48      522.30     24.97 o 
   1  -6   4      157.50      182.16     13.40 o 
   2  -6   4       65.87       71.21     11.20 o 
   3  -6   4      221.93      214.25     33.65 o 
  -6  -5   4        0.07        1.02      3.15 o 
  -5  -5   4       14.81       20.91      5.92 o 
  -4  -5   4      955.94      915.88     58.58 o 
  -3  -5   4      151.74      144.31      7.73 o 
  -2  -5   4       64.21       62.32      2.93 o 
  -1  -5   4      264.77      271.30      9.26 o 
   0  -5   4        1.85        0.78      0.88 o 
   1  -5   4      401.61      391.39     18.28 o 
   2  -5   4      807.00      876.65     43.58 o 
   3  -5   4      118.86      126.39     10.44 o 
   4  -5   4       20.02       15.92      5.42 o 
  -6  -4   4       16.30       18.55      4.69 o 
  -5  -4   4      271.95      264.24     16.42 o 
  -4  -4   4       79.13       73.39      6.21 o 
  -3  -4   4      365.49      355.62     35.60 o 
  -2  -4   4     1559.86     1545.28     30.98 o 
  -1  -4   4       67.80       59.08      2.96 o 
   0  -4   4      695.62      696.94     15.16 o 
   1  -4   4      959.96      965.00     34.46 o 
   2  -4   4       38.17       44.82      5.56 o 
   3  -4   4      668.21      667.85     33.75 o 
   4  -4   4      139.74      148.48     13.33 o 
  -6  -3   4        1.89       -2.19      3.07 o 
  -5  -3   4        9.75        3.40      4.62 o 
  -4  -3   4     1446.87     1521.89     63.35 o 
  -3  -3   4      477.50      456.85     37.38 o 
  -2  -3   4        7.66        8.35      1.19 o 
  -1  -3   4     1959.69     2266.19     48.20 o 
   0  -3   4      154.30      147.18      6.99 o 
   1  -3   4      424.28      432.87     15.56 o 
   2  -3   4     1837.75     1822.01     63.26 o 
   3  -3   4      629.55      653.99     28.45 o 
   4  -3   4       52.90       46.76      6.66 o 
   5  -3   4       37.72       44.99     14.83 o 
  -6  -2   4        0.22       -2.77      2.77 o 
  -5  -2   4      100.77       97.21     13.06 o 
  -4  -2   4       20.19       22.52      3.99 o 
  -3  -2   4      228.71      237.21      9.45 o 
  -2  -2   4     4144.51     4350.46    116.49 o 
  -1  -2   4       26.71       17.59      1.41 o 
   0  -2   4     1188.62     1104.01     89.00 o 
   1  -2   4     3472.76     3243.39     62.42 o 
   2  -2   4       15.38       17.57      1.41 o 
   3  -2   4     2031.37     2019.28     73.22 o 
   4  -2   4      489.66      532.81     33.54 o 
   5  -2   4       37.59       42.12      7.75 o 
  -6  -1   4        1.16        1.90      2.70 o 
  -5  -1   4        4.46        5.27      2.59 o 
  -4  -1   4      742.98      700.87     26.78 o 
  -3  -1   4     1282.65     1323.52     40.95 o 
  -2  -1   4        1.65        4.35      0.72 o 
  -1  -1   4     2751.41     2962.74     64.00 o 
   0  -1   4      918.47      917.99     14.75 o 
   1  -1   4      573.74      562.40     10.74 o 
   2  -1   4     2207.96     2011.87     35.04 o 
   3  -1   4      908.53      905.84     42.94 o 
   4  -1   4       81.23       80.31      6.97 o 
   5  -1   4      200.44      193.04     13.11 o 
   6  -1   4       26.39       27.04      9.28 o 
  -6   0   4        0.57        2.41      2.84 o 
  -5   0   4       29.76       48.37      6.58 o 
  -4   0   4       29.11       35.04      4.26 o 
  -3   0   4      156.10      142.07      4.47 o 
  -2   0   4     4776.39     4662.41     83.14 o 
  -1   0   4     3249.29     3282.53     84.23 o 
   0   0   4       10.63        6.49      2.19 o 
   1   0   4     3370.04     3353.79    103.22 o 
   2   0   4      605.82      651.14     28.40 o 
   3   0   4     1942.50     1951.62     86.95 o 
   4   0   4      985.34      977.29     61.82 o 
   5   0   4       82.66       83.67      4.84 o 
   6   0   4       43.96       33.79      9.38 o 
  -5   1   4        1.80        4.56      3.07 o 
  -4   1   4      505.38      514.83     39.13 o 
  -3   1   4     1572.07     1511.68     48.29 o 
  -2   1   4      323.78      298.32     20.66 o 
  -1   1   4     3430.29     3284.32     87.46 o 
   0   1   4     7303.09     7146.48     96.97 o 
   1   1   4      132.22      153.39      2.70 o 
   2   1   4     1259.28     1205.09     28.73 o 
   3   1   4      913.06      917.82     21.93 o 
   4   1   4        3.06        3.18      1.47 o 
   5   1   4      372.38      370.61     13.70 o 
   6   1   4       62.55       57.17      8.60 o 
  -5   2   4       14.48       18.92      5.90 o 
  -4   2   4        7.08       14.31      2.75 o 
  -3   2   4      279.17      259.09     14.42 o 
  -2   2   4     2521.18     2414.46     69.34 o 
  -1   2   4     4770.80     4418.59     87.35 o 
   0   2   4      157.54      153.07      2.98 o 
   1   2   4     4267.27     4450.34     39.50 o 
   2   2   4     1887.71     2009.22     53.15 o 
   3   2   4      715.93      641.95     46.15 o 
   4   2   4     1607.64     1572.19     41.21 o 
   5   2   4      253.44      247.42     16.54 o 
   6   2   4       29.81       33.11      4.90 o 
  -5   3   4        6.84       -0.08      3.95 o 
  -4   3   4      203.49      167.20     23.86 o 
  -3   3   4      440.04      455.05     16.20 o 
  -2   3   4      523.54      547.49     19.27 o 
  -1   3   4     1297.23     1391.33     40.20 o 
   0   3   4     5001.09     4795.23     94.70 o 
   1   3   4      500.04      528.82      8.00 o 
   2   3   4     1264.22     1326.55     23.40 o 
   3   3   4     1226.72     1170.95     45.30 o 
   4   3   4       19.88       22.05      3.21 o 
   5   3   4      356.63      376.40     20.64 o 
   6   3   4      175.22      177.36     11.40 o 
  -4   4   4        7.07       11.56      4.02 o 
  -3   4   4       30.60       30.05      3.34 o 
  -2   4   4      888.36      925.88     27.50 o 
  -1   4   4     1861.23     1861.81     46.72 o 
   0   4   4      621.82      640.17     21.39 o 
   1   4   4      782.55      843.03     35.33 o 
   2   4   4     1138.14     1154.48     22.76 o 
   3   4   4      259.09      247.80      6.62 o 
   4   4   4      931.70      917.74     48.84 o 
   5   4   4      221.34      216.09      8.43 o 
   6   4   4       12.57       15.99      6.50 o 
  -4   5   4       25.12       20.21      5.56 o 
  -3   5   4      131.33      143.24     12.25 o 
  -2   5   4      358.67      346.79     12.67 o 
  -1   5   4      108.32      123.79      5.94 o 
   0   5   4     1778.43     1786.86     58.91 o 
   1   5   4     1512.18     1516.23     36.71 o 
   2   5   4       49.12       49.64      2.48 o 
   3   5   4      630.36      617.84     16.02 o 
   4   5   4       54.18       43.19      2.83 o 
   5   5   4      136.84      136.52      6.00 o 
   6   5   4      123.92      144.51     17.56 o 
  -3   6   4        0.03        8.41      4.51 o 
  -2   6   4      318.18      332.71     20.56 o 
  -1   6   4      657.58      652.63     22.15 o 
   0   6   4      478.09      463.22     18.50 o 
   1   6   4      166.12      165.23      6.52 o 
   2   6   4     1057.95      939.29     24.29 o 
   3   6   4        0.40        1.51      1.15 o 
   4   6   4      157.33      174.95      9.07 o 
   5   6   4      160.28      179.47     16.93 o 
  -2   7   4       64.06       61.84      8.94 o 
  -1   7   4       14.58       19.22      4.67 o 
   0   7   4      579.34      554.01     19.64 o 
   1   7   4      841.81      797.52     24.67 o 
   2   7   4        2.02        3.65      2.37 o 
   3   7   4      393.16      382.89     18.48 o 
   4   7   4        8.71       15.39      3.51 o 
   5   7   4      106.47      113.25     15.92 o 
  -1   8   4      136.39      135.12     17.39 o 
   0   8   4      111.29       96.26     11.21 o 
   1   8   4       25.55       35.41      4.93 o 
   2   8   4      398.51      367.93     19.70 o 
   3   8   4        6.23       14.73      3.74 o 
   4   8   4       62.75       74.96     12.66 o 
   1   9   4      248.10      229.30     21.09 o 
   2   9   4       26.38       25.57      5.08 o 
  -4  -8   5        4.37        4.41      3.35 o 
  -3  -8   5       71.28       66.92     11.45 o 
  -2  -8   5       72.57       72.83     13.30 o 
  -1  -8   5        6.90        7.61      3.77 o 
   0  -8   5      158.52      158.30     13.76 o 
   1  -8   5      127.08      140.10     15.15 o 
  -5  -7   5       19.60       29.64     14.70 o 
  -4  -7   5        5.92        8.77      3.88 o 
  -3  -7   5       13.97       22.46      4.02 o 
  -2  -7   5      230.19      216.74     16.05 o 
  -1  -7   5      693.75      696.63     32.61 o 
   0  -7   5      225.94      251.75     16.16 o 
   1  -7   5        9.08        8.55      4.57 o 
   2  -7   5       98.00      122.35     16.10 o 
  -5  -6   5       25.13       23.31      5.65 o 
  -4  -6   5        2.34        4.23      6.64 o 
  -3  -6   5       88.37       92.09     15.70 o 
  -2  -6   5      254.85      241.58      8.19 o 
  -1  -6   5        5.18       11.11      4.61 o 
   0  -6   5      798.24      791.41     34.90 o 
   1  -6   5      791.03      883.89     42.77 o 
   2  -6   5       76.51      101.28     10.19 o 
   3  -6   5       11.64       17.27      5.40 o 
  -5  -5   5       19.88       28.46      7.70 o 
  -4  -5   5        4.05        6.56      3.19 o 
  -3  -5   5        2.26        3.58      2.42 o 
  -2  -5   5      282.91      265.00     11.53 o 
  -1  -5   5     2032.56     1994.29     49.70 o 
   0  -5   5      953.60      914.68     22.67 o 
   1  -5   5       70.37       71.94      6.70 o 
   2  -5   5      556.79      551.94     27.58 o 
   3  -5   5       51.29       60.85      8.39 o 
   4  -5   5        4.07        2.88      4.12 o 
  -6  -4   5        0.23        3.13      7.10 o 
  -5  -4   5      259.90      271.70     17.05 o 
  -4  -4   5        0.40        1.55      2.13 o 
  -3  -4   5       24.18       20.37      4.07 o 
  -2  -4   5      526.78      519.66     18.18 o 
  -1  -4   5        8.14       19.03      2.77 o 
   0  -4   5     1405.26     1417.47     35.67 o 
   1  -4   5     2240.46     2340.79    122.92 o 
   2  -4   5      363.23      385.77     19.73 o 
   3  -4   5       40.33       44.29     12.48 o 
   4  -4   5       21.21       36.75      7.05 o 
  -6  -3   5      145.73      123.81     11.10 o 
  -5  -3   5       13.59       20.71      4.50 o 
  -4  -3   5       19.40       18.16      3.68 o 
  -3  -3   5      506.06      515.10     19.13 o 
  -2  -3   5       56.66       58.57      1.34 o 
  -1  -3   5     2151.95     2043.08     69.10 o 
   0  -3   5     3986.35     3910.74     80.75 o 
   1  -3   5        6.04       13.13      1.00 o 
   2  -3   5     1659.52     1617.35     58.33 o 
   3  -3   5      241.16      258.77     13.98 o 
   4  -3   5        0.25        0.57      2.72 o 
   5  -3   5       19.17       26.05     10.97 o 
  -6  -2   5        0.41       -0.43      2.73 o 
  -5  -2   5      445.22      411.18     22.10 o 
  -4  -2   5      271.99      271.75     13.68 o 
  -3  -2   5       65.75       63.49      4.43 o 
  -2  -2   5     2199.96     2167.93     60.74 o 
  -1  -2   5      537.33      514.77      9.03 o 
   0  -2   5     1698.75     1563.06     35.88 o 
   1  -2   5     5354.80     4872.98     96.86 o 
   2  -2   5     1726.59     1578.58     64.01 o 
   3  -2   5       62.18       62.92      5.53 o 
   4  -2   5       54.25       65.11      6.22 o 
   5  -2   5        0.11       -4.37      4.37 o 
  -6  -1   5      102.43      104.47     10.50 o 
  -5  -1   5       25.95       38.24      5.42 o 
  -4  -1   5       11.73       13.41      3.42 o 
  -3  -1   5     1350.34     1354.23     45.26 o 
  -2  -1   5        4.69        5.16      0.87 o 
  -1  -1   5     1679.99     1785.79     40.15 o 
   0  -1   5     8850.09     9163.27    226.99 o 
   1  -1   5     1090.41     1172.49     22.36 o 
   2  -1   5     5171.21     4962.09     97.91 o 
   3  -1   5     1334.00     1269.32     49.48 o 
   4  -1   5       51.26       57.64      5.93 o 
   5  -1   5       82.80       81.87     11.15 o 
  -6   0   5        0.10        2.62      3.58 o 
  -5   0   5      171.62      161.56     11.61 o 
  -4   0   5      734.06      718.66     29.34 o 
  -3   0   5       62.71       65.39      2.71 o 
  -2   0   5     1166.40     1152.83     21.35 o 
  -1   0   5     1596.33     1617.74     37.54 o 
   0   0   5     1332.47     1374.15     22.63 o 
   1   0   5     8453.50     7975.11    176.27 o 
   2   0   5     2542.92     2187.70    176.27 o 
   3   0   5       98.71       99.33      5.01 o 
   4   0   5      531.39      508.43     51.13 o 
   5   0   5        2.32        3.12      1.93 o 
   6   0   5        1.92       10.33      7.26 o 
  -5   1   5       42.12       56.81      6.09 o 
  -4   1   5        2.34        4.87      1.92 o 
  -3   1   5      749.83      722.30     36.98 o 
  -2   1   5      926.90      850.77     49.37 o 
  -1   1   5       10.48       14.69      1.20 o 
   0   1   5     3063.74     3110.52     46.00 o 
   1   1   5     2053.94     2191.44     44.49 o 
   2   1   5     3394.44     3357.71     64.28 o 
   3   1   5     2995.83     2821.04     79.65 o 
   4   1   5      222.07      231.10     12.86 o 
   5   1   5      194.23      189.26      9.59 o 
   6   1   5        3.87        5.49      5.11 o 
  -5   2   5       63.45       78.84     12.16 o 
  -4   2   5      412.64      394.78     19.70 o 
  -3   2   5      523.28      522.83     28.24 o 
  -2   2   5      178.16      199.66     11.07 o 
  -1   2   5     2109.78     2075.22     42.53 o 
   0   2   5       30.80       37.12      1.53 o 
   1   2   5     3375.20     3298.87     83.03 o 
   2   2   5     2675.15     2703.52     66.42 o 
   3   2   5       10.59       13.18      1.45 o 
   4   2   5      856.59      848.81     47.94 o 
   5   2   5       20.96       28.82      3.29 o 
   6   2   5        1.22        9.79      6.97 o 
  -4   3   5        0.06        6.64      2.90 o 
  -3   3   5      253.87      274.87     12.86 o 
  -2   3   5      775.09      821.03     23.95 o 
  -1   3   5       86.19       96.82      5.53 o 
   0   3   5     1265.10     1292.12     51.09 o 
   1   3   5     1496.08     1560.03     43.23 o 
   2   3   5      641.91      617.36     21.67 o 
   3   3   5     3214.88     3117.87     67.79 o 
   4   3   5      837.09      840.26     29.31 o 
   5   3   5       21.12       22.79      2.71 o 
   6   3   5       15.87       48.96      8.89 o 
  -4   4   5       64.33       64.15      7.40 o 
  -3   4   5      236.94      257.24     13.51 o 
  -2   4   5       13.19       15.99      2.57 o 
  -1   4   5      717.10      686.30     34.18 o 
   0   4   5       63.09       67.19      5.89 o 
   1   4   5     1920.58     1941.81     36.01 o 
   2   4   5     2537.90     2568.35     48.04 o 
   3   4   5       22.55       26.01      1.56 o 
   4   4   5      589.02      561.62     15.69 o 
   5   4   5      271.66      298.41     11.26 o 
  -4   5   5        0.62       -3.67      3.67 o 
  -3   5   5      106.42      109.49      9.44 o 
  -2   5   5      199.81      212.62      9.47 o 
  -1   5   5       82.84       83.80      4.92 o 
   0   5   5      263.99      273.70      9.47 o 
   1   5   5      327.00      329.09      9.01 o 
   2   5   5      509.42      488.93     18.42 o 
   3   5   5     1429.59     1435.14     50.29 o 
   4   5   5      744.71      769.50     30.05 o 
   5   5   5        0.22        1.67      1.85 o 
   6   5   5       40.51       32.41      7.89 o 
  -3   6   5       56.38       62.78      9.06 o 
  -2   6   5        0.18       -1.93      2.60 o 
  -1   6   5      191.97      202.50      9.35 o 
   0   6   5      182.16      176.99      9.85 o 
   1   6   5      313.01      299.91      9.79 o 
   2   6   5      808.19      809.66     31.10 o 
   3   6   5        0.58        0.10      1.59 o 
   4   6   5      214.84      215.83     11.09 o 
   5   6   5      205.12      192.37     18.07 o 
  -2   7   5       95.57      106.67     16.43 o 
  -1   7   5       83.69       74.25      7.33 o 
   0   7   5       60.34       61.98      6.00 o 
   1   7   5      266.75      243.63     13.87 o 
   2   7   5      116.16      113.18      7.90 o 
   3   7   5      284.30      290.47     15.60 o 
   4   7   5      331.93      327.15     17.62 o 
   5   7   5        0.29       -2.35      4.83 o 
  -1   8   5       79.94       75.32     13.22 o 
   0   8   5      158.20      161.84     18.32 o 
   1   8   5       34.76       44.66      5.52 o 
   2   8   5      308.01      287.07     17.08 o 
   3   8   5       37.71       32.38      5.30 o 
   4   8   5      131.36      139.71     11.91 o 
   2   9   5       10.17        5.65      3.52 o 
  -3  -8   6      198.01      187.42     13.99 o 
  -2  -8   6      167.72      195.38     23.28 o 
  -1  -8   6       54.82       66.77      8.50 o 
   0  -8   6       21.65       36.16      7.17 o 
   1  -8   6       54.44       60.54      9.32 o 
  -4  -7   6      214.11      229.21     17.07 o 
  -3  -7   6      158.91      153.90     12.12 o 
  -2  -7   6        6.04        8.98      2.33 o 
  -1  -7   6      163.26      184.49     13.33 o 
   0  -7   6      158.10      150.91     12.62 o 
   1  -7   6       15.13       27.32      8.83 o 
   2  -7   6       83.11       94.65     11.82 o 
  -5  -6   6        8.67        0.63      4.49 o 
  -4  -6   6       25.14       30.16      7.97 o 
  -3  -6   6      176.73      179.94     11.91 o 
  -2  -6   6     1057.48     1074.77     31.55 o 
  -1  -6   6      601.55      643.02     27.30 o 
   0  -6   6        5.40        7.99      3.53 o 
   1  -6   6      236.72      271.16     17.91 o 
   2  -6   6        6.71        2.68      3.21 o 
   3  -6   6      117.93      113.15     11.65 o 
  -5  -5   6       19.23       24.28      4.99 o 
  -4  -5   6      209.36      214.46     13.01 o 
  -3  -5   6      672.95      705.99     30.96 o 
  -2  -5   6       89.19       76.78      6.93 o 
  -1  -5   6      649.39      612.65     55.95 o 
   0  -5   6     1104.33     1021.69     28.58 o 
   1  -5   6       52.44       71.11     24.14 o 
   2  -5   6      130.64      144.41     12.03 o 
   3  -5   6       86.48       90.57      9.89 o 
   4  -5   6       53.81       57.86      9.52 o 
  -6  -4   6        0.64        3.67      3.67 o 
  -5  -4   6        4.38       14.47      5.71 o 
  -4  -4   6        7.40       13.61      9.98 o 
  -3  -4   6      126.44      130.18      8.36 o 
  -2  -4   6     2139.57     2059.99     44.88 o 
  -1  -4   6     2357.75     2373.88     86.13 o 
   0  -4   6        8.11        9.44      1.44 o 
   1  -4   6      949.14      927.94     35.45 o 
   2  -4   6       68.03       79.81      7.69 o 
   3  -4   6      222.10      219.27     15.67 o 
   4  -4   6      196.50      200.19     16.22 o 
  -6  -3   6        8.11       17.78      4.51 o 
  -5  -3   6       12.95       16.78      3.92 o 
  -4  -3   6       47.60       48.42      4.63 o 
  -3  -3   6      653.50      650.45     25.19 o 
  -2  -3   6      166.17      157.98      3.18 o 
  -1  -3   6      699.90      673.06     32.72 o 
   0  -3   6     2235.11     2228.62     48.61 o 
   1  -3   6      276.29      277.93      7.28 o 
   2  -3   6      255.36      279.18     12.93 o 
   3  -3   6      152.85      171.21     19.52 o 
   4  -3   6       32.72       25.00      5.29 o 
   5  -3   6      101.39      108.87     12.31 o 
  -6  -2   6        0.05       -2.28      4.10 o 
  -5  -2   6       19.58       28.54      5.39 o 
  -4  -2   6       30.74       35.68      4.44 o 
  -3  -2   6       53.45       55.63      7.75 o 
  -2  -2   6      744.37      689.84     10.53 o 
  -1  -2   6     3869.94     4011.62     77.99 o 
   0  -2   6      601.24      577.24     12.17 o 
   1  -2   6     1505.51     1493.88     32.30 o 
   2  -2   6      137.34      129.51      8.07 o 
   3  -2   6      154.16      153.05      9.06 o 
   4  -2   6      442.89      468.17     47.07 o 
   5  -2   6        8.63       17.50      6.71 o 
  -6  -1   6       13.26        8.75      4.37 o 
  -5  -1   6       13.38       11.34      5.29 o 
  -4  -1   6       34.33       30.49      4.13 o 
  -3  -1   6      512.93      519.55     20.70 o 
  -2  -1   6      522.28      512.25      8.68 o 
  -1  -1   6      688.61      724.12     13.33 o 
   0  -1   6     3959.61     3989.95    132.31 o 
   1  -1   6      810.07      735.19     19.18 o 
   2  -1   6      186.76      185.40      7.13 o 
   3  -1   6      153.79      146.44      5.11 o 
   4  -1   6       25.40       29.05      5.88 o 
   5  -1   6      100.25       91.70      8.69 o 
  -5   0   6        4.88       18.27      4.55 o 
  -4   0   6       35.40       47.12     11.14 o 
  -3   0   6      148.61      129.39      7.48 o 
  -2   0   6      712.83      690.11     13.97 o 
  -1   0   6     3695.79     3857.69    169.67 o 
   0   0   6     1385.38     1523.69     27.46 o 
   1   0   6     4496.63     4458.00    115.18 o 
   2   0   6      962.76      928.71     19.69 o 
   3   0   6        2.25        9.86      2.32 o 
   4   0   6      646.61      673.43     28.68 o 
   5   0   6       10.65       14.49      3.98 o 
   6   0   6        1.57        4.56      7.12 o 
  -5   1   6       47.66       56.12      8.15 o 
  -4   1   6        2.27        1.15      1.37 o 
  -3   1   6      188.82      157.79      9.86 o 
  -2   1   6      276.38      245.49     32.23 o 
  -1   1   6     1297.18     1322.86     59.92 o 
   0   1   6     8978.75     9008.01    193.41 o 
   1   1   6     1323.19     1246.92     21.03 o 
   2   1   6      388.86      392.90      9.42 o 
   3   1   6     1332.65     1386.69     44.89 o 
   4   1   6       51.79       49.66      3.27 o 
   5   1   6       41.31       40.42      3.79 o 
   6   1   6      115.76      130.97     11.05 o 
  -5   2   6        3.50        7.76      5.44 o 
  -4   2   6       27.21       32.28      3.61 o 
  -3   2   6       11.82       16.95      2.32 o 
  -2   2   6      441.66      465.73     34.94 o 
  -1   2   6     1707.44     1790.43    111.50 o 
   0   2   6      461.37      446.89     24.78 o 
   1   2   6     3324.84     3316.38     90.39 o 
   2   2   6     3040.18     2903.39     51.53 o 
   3   2   6       33.70       51.30      5.71 o 
   4   2   6      683.92      703.63     20.39 o 
   5   2   6       47.22       43.79      5.74 o 
   6   2   6        8.18        8.59      3.13 o 
  -5   3   6       33.22       28.62      7.56 o 
  -4   3   6       33.06       42.22      9.03 o 
  -3   3   6       53.73       52.46      4.61 o 
  -2   3   6      324.17      338.48     12.43 o 
  -1   3   6      147.04      143.14      7.45 o 
   0   3   6     4696.49     4451.14    215.76 o 
   1   3   6     2834.96     2869.85     84.43 o 
   2   3   6       12.74       15.03      3.89 o 
   3   3   6     1740.04     1752.45     38.58 o 
   4   3   6       15.27       14.72      2.46 o 
   5   3   6       61.11       62.98      7.89 o 
  -4   4   6       26.53       26.95      5.14 o 
  -3   4   6       22.22       23.38      5.15 o 
  -2   4   6      122.39      127.24      6.83 o 
  -1   4   6     1245.89     1307.07    101.69 o 
   0   4   6      661.13      660.30     16.68 o 
   1   4   6      677.58      700.89     23.00 o 
   2   4   6     3087.91     3181.68    119.86 o 
   3   4   6      550.58      572.07     21.93 o 
   4   4   6       90.71       88.30     10.13 o 
   5   4   6      111.24      122.92      8.38 o 
   6   4   6       21.04       29.30      8.29 o 
  -3   5   6        2.13        6.10      3.31 o 
  -2   5   6      167.77      158.45      8.12 o 
  -1   5   6        0.06        2.21      2.43 o 
   0   5   6     1874.12     1839.27     82.45 o 
   1   5   6     2907.67     2910.87    116.85 o 
   2   5   6      156.43      148.43      8.24 o 
   3   5   6      758.41      712.74     27.55 o 
   4   5   6      276.27      284.07     14.58 o 
   5   5   6        9.24        8.99      3.09 o 
  -3   6   6       20.37       22.58      5.98 o 
  -2   6   6        0.04       -1.64      2.87 o 
  -1   6   6      355.19      293.97     35.43 o 
   0   6   6      316.12      294.98     15.44 o 
   1   6   6      290.84      300.80     20.43 o 
   2   6   6     1302.12     1248.40     58.52 o 
   3   6   6      807.62      743.82     30.57 o 
   4   6   6        1.70        6.08      9.42 o 
   5   6   6      103.70       98.34      8.42 o 
  -2   7   6       26.91       22.76      6.99 o 
  -1   7   6       25.65       26.41      7.58 o 
   0   7   6      306.92      320.70     16.86 o 
   1   7   6      773.15      745.58     33.80 o 
   2   7   6      109.97      109.24      8.40 o 
   3   7   6      163.64      163.36     10.83 o 
   4   7   6      214.16      198.27     12.69 o 
   5   7   6        5.10       11.19      6.37 o 
  -1   8   6       36.47       37.73     10.07 o 
   0   8   6      124.75      102.50     15.10 o 
   1   8   6       48.94       48.72      6.30 o 
   2   8   6      229.96      229.43     14.84 o 
   3   8   6      310.09      296.94     17.28 o 
   4   8   6        4.92        6.43      3.43 o 
  -3  -8   7        5.57        8.79      6.80 o 
  -2  -8   7       22.83       33.02     10.14 o 
  -1  -8   7        7.98       19.27      6.03 o 
   0  -8   7      128.69      120.52     11.94 o 
  -4  -7   7       37.11       52.53     11.26 o 
  -3  -7   7       55.03       56.65      7.34 o 
  -2  -7   7       22.66       28.92      4.50 o 
  -1  -7   7      109.11      106.52      8.18 o 
   0  -7   7      192.94      200.85     14.45 o 
   1  -7   7       60.28       51.34      7.53 o 
   2  -7   7      132.96      124.84     11.83 o 
  -5  -6   7      149.25      175.35     15.24 o 
  -4  -6   7      100.82      105.28      9.71 o 
  -3  -6   7       39.26       36.80      6.03 o 
  -2  -6   7       42.04       45.45      3.11 o 
  -1  -6   7       41.78       44.23     14.01 o 
   0  -6   7      268.84      260.18     14.98 o 
   1  -6   7      390.52      393.77     27.50 o 
   2  -6   7      111.10      116.86     11.92 o 
   3  -6   7       58.09       46.08      8.54 o 
  -5  -5   7       27.43       29.50      5.45 o 
  -4  -5   7       13.95       20.00      4.72 o 
  -3  -5   7      324.37      332.74     17.95 o 
  -2  -5   7      269.32      228.80     14.99 o 
  -1  -5   7       34.51       51.09      7.14 o 
   0  -5   7      401.26      372.45     12.05 o 
   1  -5   7       35.63       30.28      4.30 o 
   2  -5   7      650.73      626.85     33.17 o 
   3  -5   7      244.89      242.42     18.40 o 
  -5  -4   7      140.44      140.13     11.10 o 
  -4  -4   7      442.30      453.01     22.01 o 
  -3  -4   7      127.08      129.75      7.91 o 
  -2  -4   7      188.29      185.82      5.38 o 
  -1  -4   7      346.32      304.99     20.07 o 
   0  -4   7      166.00      173.00      6.18 o 
   1  -4   7      894.84      900.16     37.38 o 
   2  -4   7      447.34      456.09     22.37 o 
   3  -4   7      121.62      124.88     15.32 o 
   4  -4   7       63.27       51.82      9.26 o 
  -5  -3   7       11.83       11.94      4.30 o 
  -4  -3   7       40.16       42.10      5.43 o 
  -3  -3   7      688.59      675.98     27.59 o 
  -2  -3   7      877.05      876.30     17.18 o 
  -1  -3   7       24.56       26.26      1.81 o 
   0  -3   7     1393.85     1313.74     37.66 o 
   1  -3   7       66.25       66.84      3.28 o 
   2  -3   7     1320.81     1298.29    100.25 o 
   3  -3   7     1088.42     1051.94     47.56 o 
   4  -3   7       78.93       75.05      7.39 o 
  -6  -2   7       13.85       15.98      5.01 o 
  -5  -2   7       74.60       69.83      7.20 o 
  -4  -2   7      431.48      469.16     22.72 o 
  -3  -2   7      181.16      193.99      9.17 o 
  -2  -2   7      519.51      501.61      9.30 o 
  -1  -2   7     1206.16     1222.74     24.72 o 
   0  -2   7      214.08      237.88      6.79 o 
   1  -2   7     2481.55     2494.29     75.11 o 
   2  -2   7     1169.94     1140.27     41.61 o 
   3  -2   7       43.23       54.78      6.84 o 
   4  -2   7      329.72      351.62     36.51 o 
   5  -2   7      148.48      142.74     14.63 o 
  -5  -1   7        9.44       19.75      4.51 o 
  -4  -1   7       59.62       41.60      4.86 o 
  -3  -1   7      437.65      443.99     18.32 o 
  -2  -1   7     1429.34     1464.32     28.34 o 
  -1  -1   7       29.35       25.38      2.34 o 
   0  -1   7     2331.06     2602.55     62.99 o 
   1  -1   7      115.73      113.42      7.65 o 
   2  -1   7      951.99      860.01     19.60 o 
   3  -1   7     2601.55     2445.39    108.91 o 
   4  -1   7      314.00      307.10     39.71 o 
   5  -1   7       10.06       16.76      4.45 o 
  -5   0   7       48.40       49.13      6.78 o 
  -4   0   7      267.56      262.71     34.09 o 
  -3   0   7      530.62      566.98     22.96 o 
  -2   0   7      358.91      333.63      7.96 o 
  -1   0   7     3334.57     3520.33     98.04 o 
   0   0   7       26.58       18.26      1.76 o 
   1   0   7     1625.08     1646.87     33.25 o 
   2   0   7     1701.33     1685.23     37.59 o 
   3   0   7       29.49       29.65      2.21 o 
   4   0   7      347.79      369.57     29.31 o 
   5   0   7      336.49      330.75     31.81 o 
  -5   1   7        6.64        1.33      3.35 o 
  -4   1   7       44.37       43.04      5.91 o 
  -3   1   7      499.37      424.92     22.06 o 
  -2   1   7     2089.10     2038.60    154.07 o 
  -1   1   7      541.54      546.65     26.93 o 
   0   1   7     3031.95     3127.31     56.87 o 
   1   1   7     1021.37     1001.78     16.94 o 
   2   1   7       34.44       28.14      3.18 o 
   3   1   7     2108.25     2071.24     51.12 o 
   4   1   7      510.07      545.28     17.01 o 
   5   1   7        7.55        9.68      2.45 o 
   6   1   7       75.84       56.30     11.13 o 
  -5   2   7        9.69        4.87      5.00 o 
  -4   2   7       80.93       61.73      6.36 o 
  -3   2   7      358.09      348.79     23.64 o 
  -2   2   7       87.12       85.53      8.33 o 
  -1   2   7     4800.72     4649.22    104.33 o 
   0   2   7     1223.33     1348.68     81.15 o 
   1   2   7      519.69      485.71     16.01 o 
   2   2   7     3623.54     3580.19     65.10 o 
   3   2   7       23.70       24.48      2.21 o 
   4   2   7      115.96      115.71      5.29 o 
   5   2   7      516.11      538.22     19.53 o 
   6   2   7       50.58       63.37     10.31 o 
  -4   3   7        6.05        2.44      2.23 o 
  -3   3   7      200.83      192.35      9.61 o 
  -2   3   7     1152.12     1122.44     43.37 o 
  -1   3   7      500.50      503.96     13.85 o 
   0   3   7     1005.42     1001.12     31.10 o 
   1   3   7     2142.88     2120.27     67.61 o 
   2   3   7       23.32       22.67      8.42 o 
   3   3   7     1161.67     1125.91     24.83 o 
   4   3   7      650.03      649.79     25.92 o 
   5   3   7        5.54        8.79      5.94 o 
   6   3   7       66.68       68.77     10.02 o 
  -4   4   7        7.80        3.40      3.10 o 
  -3   4   7      109.56      117.87      7.69 o 
  -2   4   7        3.83        3.71      2.00 o 
  -1   4   7     1355.41     1350.42     45.17 o 
   0   4   7     1703.26     1604.32     69.29 o 
   1   4   7        0.29        0.23      2.80 o 
   2   4   7     1938.49     1993.01     69.04 o 
   3   4   7        5.11        9.14      2.79 o 
   4   4   7      232.04      236.80     12.27 o 
   5   4   7      462.80      458.91     22.06 o 
  -3   5   7       36.74       38.80      5.91 o 
  -2   5   7      424.62      456.84     18.83 o 
  -1   5   7      396.32      407.52     16.08 o 
   0   5   7       60.66       80.73      6.87 o 
   1   5   7     1148.85     1110.95     41.72 o 
   2   5   7       56.71       57.38      5.48 o 
   3   5   7      234.65      240.95     15.64 o 
   4   5   7      385.65      408.68     20.01 o 
   5   5   7        6.29        7.95      4.20 o 
  -3   6   7       16.80       26.80      9.18 o 
  -2   6   7        1.74        5.46      4.94 o 
  -1   6   7      361.70      377.50     19.45 o 
   0   6   7      950.65      974.95     54.02 o 
   1   6   7      157.34      144.17      9.92 o 
   2   6   7      412.63      389.21     18.86 o 
   3   6   7      191.23      178.12     10.96 o 
   4   6   7       90.10       94.26      7.40 o 
   5   6   7      229.52      239.33     14.14 o 
  -2   7   7      109.55       97.40     15.61 o 
  -1   7   7      114.28      106.08     14.73 o 
   0   7   7       29.42       44.24      5.95 o 
   1   7   7      376.60      342.19     19.40 o 
   2   7   7      238.34      229.23     12.95 o 
   3   7   7       45.98       47.96      5.72 o 
   4   7   7      208.84      201.84     12.74 o 
   0   8   7      206.82      172.34     19.88 o 
   1   8   7       84.87       71.54      9.46 o 
   2   8   7       69.29       84.20     10.33 o 
   3   8   7      107.67       97.27      9.45 o 
  -2  -8   8      143.72      155.93     21.94 o 
  -1  -8   8      110.06      144.25     18.57 o 
   0  -8   8       12.26        8.58      4.54 o 
  -4  -7   8        0.33       -3.07      3.68 o 
  -3  -7   8       42.61       40.64      6.52 o 
  -2  -7   8        4.81        6.32      3.38 o 
  -1  -7   8      307.06      270.15     31.03 o 
   0  -7   8      235.38      221.98     14.49 o 
   1  -7   8       67.59       41.97      7.19 o 
  -4  -6   8        0.87       17.64      8.92 o 
  -3  -6   8        6.13        4.74      3.21 o 
  -2  -6   8      398.47      387.05     20.38 o 
  -1  -6   8      505.64      486.49     61.68 o 
   0  -6   8       36.13       44.38      5.59 o 
   1  -6   8      305.00      288.63     28.31 o 
   2  -6   8       97.74       90.60     10.00 o 
  -5  -5   8       20.94       34.08      6.60 o 
  -4  -5   8        9.55       16.40      4.42 o 
  -3  -5   8       59.78       63.31      6.98 o 
  -2  -5   8       19.32       22.87      4.11 o 
  -1  -5   8      907.35      888.26     26.34 o 
   0  -5   8     1135.01     1138.82     43.92 o 
   1  -5   8      392.69      372.94     19.00 o 
   2  -5   8      127.72      105.25      9.58 o 
   3  -5   8        5.85        7.13      4.35 o 
  -5  -4   8        6.68        7.37      4.15 o 
  -4  -4   8       21.85       31.64      9.74 o 
  -3  -4   8        9.71       17.62      3.96 o 
  -2  -4   8      325.23      334.21     15.72 o 
  -1  -4   8     1035.59     1054.13     32.33 o 
   0  -4   8        3.25        7.54      3.17 o 
   1  -4   8     1540.70     1514.54     58.26 o 
   2  -4   8      531.15      509.10     26.25 o 
   3  -4   8       15.67       22.45      4.63 o 
   4  -4   8       29.38       40.07     19.24 o 
  -5  -3   8      135.29      142.04     11.41 o 
  -4  -3   8       85.46      103.62      8.32 o 
  -3  -3   8       79.54       84.04     14.45 o 
  -2  -3   8      239.37      239.44     12.17 o 
  -1  -3   8      612.48      621.41     15.30 o 
   0  -3   8     2887.91     2884.57     87.82 o 
   1  -3   8     1559.06     1631.30     43.76 o 
   2  -3   8      114.78      116.03     10.06 o 
   3  -3   8       98.84      109.03      9.89 o 
   4  -3   8       32.65       36.80      6.09 o 
  -5  -2   8        2.13        2.94      3.17 o 
  -4  -2   8       56.85       59.60      6.80 o 
  -3  -2   8      132.89      136.14      9.11 o 
  -2  -2   8      144.75      140.31      8.21 o 
  -1  -2   8     2043.63     2151.75     48.30 o 
   0  -2   8      757.27      774.24     19.62 o 
   1  -2   8     1732.08     1703.92     41.89 o 
   2  -2   8     2251.86     2084.50     49.45 o 
   3  -2   8      361.83      359.31     17.94 o 
   4  -2   8       56.20       55.42      7.14 o 
   5  -2   8        3.37        4.14      3.88 o 
  -5  -1   8       92.13       79.52      8.56 o 
  -4  -1   8      166.82      190.54     12.75 o 
  -3  -1   8       57.93       51.95      5.16 o 
  -2  -1   8      590.77      592.30     13.23 o 
  -1  -1   8      205.19      222.16      9.14 o 
   0  -1   8     4346.45     4659.02    109.14 o 
   1  -1   8     4025.13     4135.25     99.19 o 
   2  -1   8       12.92       16.32      1.69 o 
   3  -1   8      520.09      505.37     25.67 o 
   4  -1   8      165.43      190.35     19.60 o 
   5  -1   8        0.91       -2.20      3.46 o 
  -5   0   8        0.01        3.61      7.29 o 
  -4   0   8       27.27       24.88      4.64 o 
  -3   0   8      180.65      197.88     12.57 o 
  -2   0   8        6.29        7.54      1.24 o 
  -1   0   8     1346.67     1359.95     30.15 o 
   0   0   8      417.98      425.70      9.69 o 
   1   0   8      580.13      572.83     12.88 o 
   2   0   8     3991.72     4034.88    103.39 o 
   3   0   8     1083.49     1102.94     30.60 o 
   4   0   8       22.62       32.61     11.00 o 
   5   0   8       84.69       91.86     16.28 o 
  -5   1   8       29.85       47.61      7.67 o 
  -4   1   8      180.37      176.82     28.16 o 
  -3   1   8        0.47        8.65      4.37 o 
  -2   1   8      564.36      507.28     44.26 o 
  -1   1   8       19.95       21.93      2.68 o 
   0   1   8     1371.75     1355.69     32.81 o 
   1   1   8     3489.86     3752.04    136.31 o 
   2   1   8        7.50       12.91      6.40 o 
   3   1   8      491.28      505.83     14.34 o 
   4   1   8      536.48      574.44     18.61 o 
   5   1   8        0.17        3.85      2.10 o 
  -5   2   8        2.42        0.20      3.94 o 
  -4   2   8       53.16       57.70      8.33 o 
  -3   2   8      262.06      290.34     42.94 o 
  -2   2   8       16.69       22.85      4.44 o 
  -1   2   8      654.91      619.44     25.74 o 
   0   2   8      242.07      210.62     12.52 o 
   1   2   8      149.84      153.53      7.27 o 
   2   2   8     1849.64     1851.81     60.61 o 
   3   2   8     1276.67     1290.31     30.93 o 
   4   2   8       23.40       31.02      3.40 o 
   5   2   8      144.43      152.79     12.06 o 
  -4   3   8       72.06       82.29     16.45 o 
  -3   3   8        0.36        9.56      3.22 o 
  -2   3   8      610.25      571.80     19.56 o 
  -1   3   8       48.62       47.08      2.88 o 
   0   3   8      530.73      548.20     26.12 o 
   1   3   8     3083.53     3190.99    108.52 o 
   2   3   8        5.40        7.26      2.47 o 
   3   3   8      119.18      119.59      7.28 o 
   4   3   8      922.02      904.50     36.54 o 
   5   3   8       30.40       42.55      8.62 o 
  -4   4   8       41.37       39.48      9.19 o 
  -3   4   8      223.75      207.63     14.85 o 
  -2   4   8       26.87       27.75      3.14 o 
  -1   4   8      329.51      324.05     10.94 o 
   0   4   8      516.59      478.47     20.05 o 
   1   4   8      450.54      461.42     19.14 o 
   2   4   8     1095.88     1125.71     41.35 o 
   3   4   8     1339.94     1370.11     51.92 o 
   4   4   8       33.19       41.95      4.98 o 
   5   4   8       57.52       60.15      6.57 o 
  -3   5   8        2.34        1.83      2.87 o 
  -2   5   8      217.27      210.00     10.75 o 
  -1   5   8      182.13      185.80     11.51 o 
   0   5   8      145.95      148.31      9.35 o 
   1   5   8     1428.08     1404.87     55.03 o 
   2   5   8       18.96       22.07      4.34 o 
   3   5   8      301.94      276.94     14.69 o 
   4   5   8      751.62      784.28     35.29 o 
   5   5   8       96.61      102.55     11.52 o 
  -2   6   8       71.79       78.31     12.77 o 
  -1   6   8       36.95       36.92      4.85 o 
   0   6   8      354.49      355.94     18.89 o 
   1   6   8       58.94       53.62      6.21 o 
   2   6   8      518.95      513.35     42.35 o 
   3   6   8      666.09      661.22     30.04 o 
   4   6   8        0.21       -0.04      2.88 o 
   5   6   8       31.26       28.91      5.06 o 
  -1   7   8      161.87      155.97     18.94 o 
   0   7   8        4.43        6.00      3.00 o 
   1   7   8      329.06      326.16     30.80 o 
   2   7   8      160.55      149.22     11.58 o 
   3   7   8      116.99      118.52      9.36 o 
   4   7   8      324.77      323.45     19.79 o 
   0   8   8      110.23      110.70     15.79 o 
   1   8   8       29.24       35.49      8.37 o 
   2   8   8      133.29      154.65     16.73 o 
   3   8   8      323.43      324.78     20.54 o 
  -3  -7   9      149.49      127.20     11.31 o 
  -2  -7   9      155.70      174.94     20.77 o 
  -1  -7   9        1.36        1.78      2.56 o 
   0  -7   9       38.34       57.08      6.82 o 
   1  -7   9        5.33        1.48      3.44 o 
  -4  -6   9       76.08       75.15      9.23 o 
  -3  -6   9       30.56       34.41      5.33 o 
  -2  -6   9      228.81      213.39     13.83 o 
  -1  -6   9      168.14      172.76     30.12 o 
   0  -6   9       81.97       79.45      7.07 o 
   1  -6   9       77.36       85.43     16.85 o 
   2  -6   9       13.36       33.16      8.61 o 
  -5  -5   9        4.25        6.28      4.44 o 
  -4  -5   9       27.65       21.12      4.32 o 
  -3  -5   9      412.28      373.83     19.96 o 
  -2  -5   9      563.25      566.37     25.70 o 
  -1  -5   9        8.84       10.53      2.15 o 
   0  -5   9      287.55      253.81     13.25 o 
   1  -5   9       82.50       89.14      8.01 o 
   2  -5   9       11.00       11.19      4.04 o 
   3  -5   9      134.70      153.52     20.73 o 
  -5  -4   9        2.42        4.23      6.11 o 
  -4  -4   9       78.57       85.52      8.93 o 
  -3  -4   9       52.02       60.67     10.45 o 
  -2  -4   9      662.09      617.07     27.14 o 
  -1  -4   9     1073.81     1062.87     43.51 o 
   0  -4   9      453.65      455.09     14.81 o 
   1  -4   9      208.21      204.10     11.82 o 
   2  -4   9       19.40       24.18      5.73 o 
   3  -4   9       15.12       34.85      8.24 o 
   4  -4   9       99.00       99.65     13.38 o 
  -5  -3   9        5.05        5.27      4.42 o 
  -4  -3   9       37.66       26.91      4.83 o 
  -3  -3   9      463.97      431.25     21.40 o 
  -2  -3   9      903.46      926.72     37.41 o 
  -1  -3   9      139.44      146.03      5.40 o 
   0  -3   9     1209.69     1105.47     29.63 o 
   1  -3   9      232.12      227.12      8.97 o 
   2  -3   9        9.54       16.24      4.24 o 
   3  -3   9      351.92      328.14     19.26 o 
   4  -3   9       41.57       50.69      7.37 o 
  -5  -2   9        0.69       -0.01      2.66 o 
  -4  -2   9       59.45       63.31      7.65 o 
  -3  -2   9      135.51      138.79      9.82 o 
  -2  -2   9      401.90      365.12     16.56 o 
  -1  -2   9     2574.82     2703.74    114.28 o 
   0  -2   9     1200.32     1269.78     53.24 o 
   1  -2   9      159.04      158.55     10.55 o 
   2  -2   9      172.73      160.52     11.85 o 
   3  -2   9        0.34       -0.36      2.27 o 
   4  -2   9      155.35      145.11     11.45 o 
  -5  -1   9        0.18        5.13      3.27 o 
  -4  -1   9        5.36       -3.49      3.49 o 
  -3  -1   9      383.55      375.28     19.26 o 
  -2  -1   9     1392.17     1421.35     33.82 o 
  -1  -1   9      691.21      724.75     25.37 o 
   0  -1   9     1010.41     1085.84     27.43 o 
   1  -1   9     1133.86     1088.72     28.04 o 
   2  -1   9      181.37      178.25      8.65 o 
   3  -1   9      442.43      426.30     19.95 o 
   4  -1   9       84.95       86.43      8.30 o 
   5  -1   9        8.32        7.42      4.18 o 
  -5   0   9       13.67       23.95      5.08 o 
  -4   0   9       37.55       33.58      7.39 o 
  -3   0   9      219.94      217.73     12.11 o 
  -2   0   9      128.27      129.90      4.68 o 
  -1   0   9     3187.15     3373.44    105.09 o 
   0   0   9     3628.19     3740.70     84.44 o 
   1   0   9        3.02        5.26      1.57 o 
   2   0   9      978.66      957.97     24.82 o 
   3   0   9       54.81       61.67      4.68 o 
   4   0   9      154.87      151.48     13.62 o 
   5   0   9      200.60      189.21     17.80 o 
  -5   1   9        2.13        6.32      6.07 o 
  -4   1   9        6.09       15.86      5.27 o 
  -3   1   9      174.67      139.81      8.04 o 
  -2   1   9     1079.88     1006.87     27.48 o 
  -1   1   9      427.63      414.08     16.04 o 
   0   1   9      479.81      489.36     10.84 o 
   1   1   9     2913.64     3022.67     81.48 o 
   2   1   9      750.79      819.38     19.59 o 
   3   1   9      297.75      285.73      9.52 o 
   4   1   9      406.33      409.84     14.57 o 
   5   1   9        0.81       -0.38      3.68 o 
  -4   2   9        0.29        0.73      2.99 o 
  -3   2   9      147.05      148.32     20.19 o 
  -2   2   9       28.09       19.41      3.27 o 
  -1   2   9     1057.96      959.08     69.29 o 
   0   2   9     3604.68     3396.20    266.70 o 
   1   2   9       56.06       60.96      4.85 o 
   2   2   9      954.65      958.79     34.91 o 
   3   2   9      739.50      778.84     36.34 o 
   4   2   9      130.83      113.38      7.95 o 
   5   2   9      301.10      301.65     17.13 o 
  -4   3   9       38.60       60.00      8.04 o 
  -3   3   9       13.85       11.76      4.29 o 
  -2   3   9      384.28      369.40     13.44 o 
  -1   3   9      342.90      349.56     16.35 o 
   0   3   9      171.58      174.30      8.72 o 
   1   3   9     1351.63     1387.44     49.86 o 
   2   3   9     1324.88     1332.66     49.10 o 
   3   3   9       23.23       22.34      3.52 o 
   4   3   9      406.53      387.30     19.17 o 
   5   3   9       10.16       15.64      5.04 o 
  -3   4   9       67.83       66.54      6.02 o 
  -2   4   9        1.23       11.01      2.35 o 
  -1   4   9      285.50      296.09     22.21 o 
   0   4   9     1954.38     1983.79     95.17 o 
   1   4   9      264.77      263.77     13.63 o 
   2   4   9       88.52       81.51      6.79 o 
   3   4   9     1115.33     1124.55     45.81 o 
   4   4   9        0.92       -0.69      2.23 o 
   5   4   9      156.53      158.34     11.71 o 
  -3   5   9        1.44        3.22      4.48 o 
  -2   5   9       84.07       83.03      8.95 o 
  -1   5   9      274.01      271.40     20.33 o 
   0   5   9      158.60      164.03     11.48 o 
   1   5   9      535.40      521.06     37.95 o 
   2   5   9     1397.99     1438.53     59.41 o 
   3   5   9       21.10       26.64      4.56 o 
   4   5   9       91.92       81.51      7.82 o 
   5   5   9       79.49       85.71      9.08 o 
  -2   6   9        8.40        3.95      5.18 o 
  -1   6   9       83.35       76.32      8.31 o 
   0   6   9      576.64      555.90     29.45 o 
   1   6   9      175.99      162.79     11.74 o 
   2   6   9       69.41       84.66      7.81 o 
   3   6   9      542.66      535.52     26.42 o 
   4   6   9      118.04      112.43      9.68 o 
  -1   7   9       80.19       77.71     13.84 o 
   0   7   9       32.96       24.88      5.27 o 
   1   7   9      241.79      226.65     26.50 o 
   2   7   9      505.40      495.83     26.32 o 
   3   7   9       10.13       13.41      4.54 o 
   4   7   9       30.10       26.87      4.61 o 
   1   8   9       95.60       95.04     10.13 o 
   2   8   9       25.54       30.23      6.01 o 
  -3  -7  10       13.37       17.20      5.62 o 
  -2  -7  10        8.75        8.80      5.18 o 
  -1  -7  10       20.05       36.42     10.17 o 
   0  -7  10      198.50      185.62     13.75 o 
  -4  -6  10       56.86       47.27      6.89 o 
  -3  -6  10       55.73       71.36      8.72 o 
  -2  -6  10        2.38        1.11      2.75 o 
  -1  -6  10       80.02       73.58      8.98 o 
   0  -6  10        9.38        5.41      2.88 o 
   1  -6  10      155.59      152.73     19.80 o 
   2  -6  10      248.03      235.59     21.23 o 
  -4  -5  10       57.40       63.09      7.91 o 
  -3  -5  10       72.19       69.81      7.99 o 
  -2  -5  10       36.80       45.55      6.13 o 
  -1  -5  10       10.97       12.64      2.23 o 
   0  -5  10      337.14      347.45     16.81 o 
   1  -5  10      127.16      129.18     10.05 o 
   2  -5  10        2.43       -3.52      3.52 o 
   3  -5  10      135.71      139.40     12.92 o 
  -5  -4  10        7.43        9.37      4.66 o 
  -4  -4  10      206.95      212.60     14.60 o 
  -3  -4  10      239.38      253.35     15.83 o 
  -2  -4  10       40.35       36.51      5.05 o 
  -1  -4  10      217.16      197.29      7.89 o 
   0  -4  10       22.56       17.60      3.15 o 
   1  -4  10       44.51       68.47      6.41 o 
   2  -4  10      708.06      707.78     64.18 o 
   3  -4  10      128.76      122.38     11.90 o 
  -5  -3  10       92.18       96.50     19.90 o 
  -4  -3  10      132.35      135.94     10.48 o 
  -3  -3  10      124.92      119.43      9.86 o 
  -2  -3  10      452.89      445.42     22.61 o 
  -1  -3  10      128.12      120.62      6.45 o 
   0  -3  10      462.75      512.08     22.19 o 
   1  -3  10      263.32      255.00     10.59 o 
   2  -3  10       29.35       30.78      5.53 o 
   3  -3  10      323.21      304.92     18.73 o 
   4  -3  10      183.32      183.01     25.72 o 
  -5  -2  10        5.36        4.03      6.48 o 
  -4  -2  10      231.22      198.28     13.41 o 
  -3  -2  10      450.74      464.57     24.02 o 
  -2  -2  10      183.03      173.45     11.30 o 
  -1  -2  10      611.34      623.60     25.62 o 
   0  -2  10       11.94       14.91      2.43 o 
   1  -2  10        4.61       20.18      4.23 o 
   2  -2  10     1534.67     1506.15     81.75 o 
   3  -2  10      390.42      369.10     18.99 o 
   4  -2  10        0.07        4.59      3.52 o 
  -5  -1  10       41.76       43.85      9.36 o 
  -4  -1  10      157.10      156.07     12.61 o 
  -3  -1  10        6.34        1.85      2.60 o 
  -2  -1  10      865.16      875.93     35.63 o 
  -1  -1  10      353.77      348.82     10.35 o 
   0  -1  10      281.57      322.35     12.73 o 
   1  -1  10      898.61      946.85     31.83 o 
   2  -1  10        0.55        7.41      2.70 o 
   3  -1  10      496.18      468.92     17.09 o 
   4  -1  10      573.03      565.87     28.97 o 
   5  -1  10       45.70       35.43      7.54 o 
  -5   0  10        0.39        1.43      3.27 o 
  -4   0  10      120.23      108.02      8.97 o 
  -3   0  10      510.79      567.24     33.40 o 
  -2   0  10      435.20      454.86     15.21 o 
  -1   0  10      267.22      270.25      8.50 o 
   0   0  10      246.38      251.81     12.39 o 
   1   0  10        0.04        4.07      1.41 o 
   2   0  10     1386.63     1474.72     39.89 o 
   3   0  10      670.84      701.70     28.62 o 
   4   0  10        4.63       11.26      9.08 o 
   5   0  10      167.70      177.27     19.71 o 
  -4   1  10       69.62       62.73      8.76 o 
  -3   1  10        2.81        5.97      1.80 o 
  -2   1  10      571.48      585.55     34.50 o 
  -1   1  10     1284.29     1314.34     51.64 o 
   0   1  10        0.23       -0.46      1.70 o 
   1   1  10     1471.24     1445.13     30.12 o 
   2   1  10      104.59      101.65      6.53 o 
   3   1  10      398.32      401.33     18.44 o 
   4   1  10      835.38      830.92     27.16 o 
   5   1  10       97.04      105.20     14.58 o 
  -4   2  10       55.30       59.79     21.01 o 
  -3   2  10      255.80      268.26     26.22 o 
  -2   2  10      280.45      255.56     17.74 o 
  -1   2  10       73.51       64.22      3.78 o 
   0   2  10      865.79      874.96     35.25 o 
   1   2  10      142.70      139.67      8.65 o 
   2   2  10      798.95      801.51     32.10 o 
   3   2  10     1108.93     1179.64     48.34 o 
   4   2  10       28.20       30.51      4.29 o 
   5   2  10      145.39      157.42     14.27 o 
  -4   3  10        9.02        5.47      3.50 o 
  -3   3  10        4.29        1.43      1.91 o 
  -2   3  10      141.85      124.97      7.51 o 
  -1   3  10      991.96      952.53     49.56 o 
   0   3  10       55.91       56.86      7.31 o 
   1   3  10      730.58      696.36     28.18 o 
   2   3  10      756.88      712.75     28.71 o 
   3   3  10      292.70      294.92     15.76 o 
   4   3  10      951.58      970.47     42.48 o 
   5   3  10      203.84      202.53     13.65 o 
  -3   4  10       75.25       76.29      8.42 o 
  -2   4  10      127.95      158.39     11.96 o 
  -1   4  10       38.64       40.73      5.49 o 
   0   4  10      296.51      270.39     14.60 o 
   1   4  10      430.47      442.12     21.45 o 
   2   4  10      299.01      300.55     14.54 o 
   3   4  10      749.07      796.20     37.49 o 
   4   4  10       43.09       53.77     17.35 o 
   5   4  10      158.30      148.94     12.24 o 
  -2   5  10       83.25       94.08     14.55 o 
  -1   5  10      375.70      384.73     22.24 o 
   0   5  10      148.47      158.55     10.66 o 
   1   5  10       51.73       61.18      7.58 o 
   2   5  10      621.78      634.77     31.40 o 
   3   5  10       15.60       16.51      3.68 o 
   4   5  10      534.87      500.97     30.45 o 
   5   5  10      184.76      212.63     16.28 o 
  -2   6  10       69.93       69.16     12.87 o 
  -1   6  10       39.38       41.22      7.84 o 
   0   6  10      101.16      120.01     12.94 o 
   1   6  10      490.34      509.75     27.56 o 
   2   6  10       14.10       30.83      5.34 o 
   3   6  10      209.19      203.32     14.49 o 
   4   6  10       88.17       95.56      9.96 o 
   0   7  10       92.39       89.41      8.93 o 
   1   7  10       18.50       18.47      4.59 o 
   2   7  10      202.92      189.56     14.90 o 
   3   7  10       44.66       53.47      7.43 o 
  -2  -7  11      131.86      151.36     20.04 o 
  -1  -7  11        2.70        4.43      5.96 o 
  -3  -6  11        5.36       18.42      9.30 o 
  -2  -6  11       39.52       53.79      7.48 o 
  -1  -6  11      344.87      387.69     35.41 o 
   0  -6  11      209.19      213.74     19.22 o 
   1  -6  11        1.86        7.87      7.47 o 
  -4  -5  11        0.58        5.76      3.63 o 
  -3  -5  11        7.11        7.85      3.96 o 
  -2  -5  11      138.75      149.88     11.92 o 
  -1  -5  11       37.01       38.91      3.51 o 
   0  -5  11      177.56      171.82     28.19 o 
   1  -5  11      434.44      423.40     23.70 o 
   2  -5  11       36.68       34.04      6.72 o 
  -4  -4  11        0.42       -3.45      3.76 o 
  -3  -4  11        0.47        3.01      3.09 o 
  -2  -4  11        2.68        4.26      3.06 o 
  -1  -4  11      566.96      622.20     39.19 o 
   0  -4  11      408.88      401.59     51.03 o 
   1  -4  11        6.48       10.09      5.35 o 
   2  -4  11      275.57      263.42     30.57 o 
   3  -4  11       45.55       49.07      6.86 o 
  -4  -3  11        4.00       13.57      9.29 o 
  -3  -3  11        8.69       12.05      3.72 o 
  -2  -3  11      133.50      148.89     10.82 o 
  -1  -3  11        1.97        3.35      1.61 o 
   0  -3  11       34.75       48.89     10.50 o 
   1  -3  11     1355.46     1340.72     40.87 o 
   2  -3  11      266.68      254.47     20.89 o 
   3  -3  11       27.16       27.33      5.89 o 
   4  -3  11       67.83       64.37      7.83 o 
  -5  -2  11       44.13       58.77      9.31 o 
  -4  -2  11        0.12       -1.97      3.21 o 
  -3  -2  11       16.66       33.57      6.10 o 
  -2  -2  11        9.54        8.85      3.70 o 
  -1  -2  11      499.28      493.35     15.06 o 
   0  -2  11      932.54     1004.89     30.07 o 
   1  -2  11       93.97      107.59      5.56 o 
   2  -2  11      498.66      479.88     15.96 o 
   3  -2  11      353.55      344.36     19.12 o 
   4  -2  11        0.03       10.68     10.60 o 
  -4  -1  11       21.18       34.79      6.20 o 
  -3  -1  11        4.08       15.29      4.14 o 
  -2  -1  11      272.82      257.01      9.13 o 
  -1  -1  11       21.41       20.74      2.26 o 
   0  -1  11       36.28       38.77      4.07 o 
   1  -1  11     2256.96     2343.41     65.41 o 
   2  -1  11      947.73      917.17     26.79 o 
   3  -1  11        5.39        4.65      2.52 o 
   4  -1  11      186.62      187.12     30.94 o 
  -4   0  11        2.94       15.79      9.78 o 
  -3   0  11       73.83       71.60      9.04 o 
  -2   0  11       13.73       13.58      1.91 o 
  -1   0  11      410.45      402.33     12.47 o 
   0   0  11     1712.79     1700.23     43.09 o 
   1   0  11       53.05       81.50      7.81 o 
   2   0  11      535.95      560.83     19.41 o 
   3   0  11     1125.24     1119.21     34.83 o 
   4   0  11       29.20       23.28      6.75 o 
   5   0  11       39.94       30.35      8.96 o 
  -4   1  11       66.29       76.36     13.62 o 
  -3   1  11       20.52       37.20     15.94 o 
  -2   1  11      204.60      175.07     10.77 o 
  -1   1  11       36.35       32.93      3.19 o 
   0   1  11      160.85      166.51     12.49 o 
   1   1  11     1803.95     1841.77     70.26 o 
   2   1  11     1323.12     1369.46     53.97 o 
   3   1  11       28.58       28.67      5.35 o 
   4   1  11      223.77      239.34     19.01 o 
  -4   2  11        2.65       -0.32      3.11 o 
  -3   2  11       77.94       78.53      6.09 o 
  -2   2  11       88.32       96.21      5.13 o 
  -1   2  11      108.72      115.03     14.67 o 
   0   2  11     1503.82     1540.65     58.81 o 
   1   2  11      243.99      232.16     12.81 o 
   2   2  11      346.28      378.19     18.52 o 
   3   2  11     1318.45     1387.41     58.15 o 
   4   2  11      127.61      132.48     10.03 o 
   5   2  11       42.69       37.97      8.90 o 
  -3   3  11       71.51       83.44      6.19 o 
  -2   3  11       68.15       59.91      8.10 o 
  -1   3  11      290.48      297.43     16.77 o 
   0   3  11        0.73        3.27      2.56 o 
   1   3  11     1192.25     1246.24     50.28 o 
   2   3  11     1508.93     1547.38     64.71 o 
   3   3  11       70.08       76.30     10.55 o 
   4   3  11      143.62      137.51     10.78 o 
   5   3  11       89.20      101.36      9.62 o 
  -3   4  11       24.46       14.69      8.42 o 
  -2   4  11      158.33      156.43     15.76 o 
  -1   4  11        0.31        0.83      2.53 o 
   0   4  11      637.91      614.13     29.33 o 
   1   4  11      660.45      639.74     31.05 o 
   2   4  11      204.38      215.55     11.93 o 
   3   4  11     1196.66     1310.52     60.88 o 
   4   4  11      354.23      369.36     21.41 o 
  -2   5  11        2.76        0.36      2.94 o 
  -1   5  11       85.68       68.18      8.36 o 
   0   5  11      121.34      122.36     10.56 o 
   1   5  11      532.17      574.30     29.90 o 
   2   5  11      988.35     1001.39     48.09 o 
   3   5  11       99.27       90.72      7.59 o 
   4   5  11      156.55      153.12     11.81 o 
  -1   6  11       57.24       61.84      8.23 o 
   0   6  11       65.48       72.20      7.88 o 
   1   6  11      339.82      305.44     19.70 o 
   2   6  11       10.08       12.35      5.62 o 
   3   6  11      628.43      625.60     34.48 o 
   4   6  11      308.21      314.15     19.54 o 
   0   7  11      128.96      140.15     12.18 o 
   1   7  11       43.90       60.77     22.82 o 
   2   7  11      308.96      293.64     21.27 o 
  -3  -6  12      101.15      103.31     10.59 o 
  -2  -6  12       11.81       15.28      6.67 o 
  -1  -6  12       21.59       29.18      8.80 o 
   0  -6  12       25.13       25.08      7.38 o 
   1  -6  12        9.21       10.43      3.95 o 
  -3  -5  12       28.04       44.38      7.38 o 
  -2  -5  12      251.70      264.54     18.39 o 
  -1  -5  12      160.87      163.69     12.12 o 
   0  -5  12       27.28       26.08      9.07 o 
   1  -5  12       70.14       68.59      7.64 o 
   2  -5  12        3.25        1.78      2.98 o 
  -4  -4  12       33.92       40.62      7.57 o 
  -3  -4  12      173.73      188.83     14.54 o 
  -2  -4  12       38.62       36.49      5.55 o 
  -1  -4  12      130.74      120.48      6.34 o 
   0  -4  12      358.78      330.10     17.27 o 
   1  -4  12        7.65        4.93      2.77 o 
   2  -4  12      197.34      165.20     11.47 o 
   3  -4  12      103.66       86.42     23.53 o 
  -4  -3  12        0.15        3.46      3.27 o 
  -3  -3  12       15.95       18.18      4.73 o 
  -2  -3  12      512.00      519.14     26.48 o 
  -1  -3  12      583.94      541.95     30.76 o 
   0  -3  12        0.20        1.78      1.99 o 
   1  -3  12      501.70      457.87     16.87 o 
   2  -3  12       59.38       46.20      6.02 o 
   3  -3  12      101.01      107.80     10.61 o 
  -4  -2  12       14.55        7.76      4.39 o 
  -3  -2  12      224.06      226.35     15.70 o 
  -2  -2  12       23.77       32.39      4.98 o 
  -1  -2  12       14.77       17.72      4.25 o 
   0  -2  12     1310.73     1343.57     41.50 o 
   1  -2  12      180.57      168.38      7.46 o 
   2  -2  12      156.20      157.83      9.84 o 
   3  -2  12      255.14      237.28     35.02 o 
   4  -2  12        0.24        3.28      4.69 o 
  -4  -1  12        4.59       15.45     11.90 o 
  -3  -1  12       27.10       26.73      5.23 o 
  -2  -1  12      285.32      266.55     17.14 o 
  -1  -1  12     1474.10     1466.81     70.48 o 
   0  -1  12      185.24      163.46      6.70 o 
   1  -1  12      494.09      537.72     17.64 o 
   2  -1  12      448.80      410.90     13.81 o 
   3  -1  12       66.93       64.87      6.77 o 
   4  -1  12      252.24      248.49     24.32 o 
  -4   0  12        7.51        0.65      2.71 o 
  -3   0  12      212.42      204.46     14.40 o 
  -2   0  12       36.47       32.69      8.62 o 
  -1   0  12        0.31        5.24      2.38 o 
   0   0  12     1543.95     1574.63     41.94 o 
   1   0  12      905.76      900.16     24.53 o 
   2   0  12        6.58       10.82      2.58 o 
   3   0  12      371.38      362.08     18.42 o 
   4   0  12       10.92        8.55      5.83 o 
  -4   1  12        7.61        4.21      4.22 o 
  -3   1  12       22.42       27.07     10.77 o 
  -2   1  12      119.85      102.55      9.19 o 
  -1   1  12     1462.68     1398.95     38.90 o 
   0   1  12      326.35      299.95     15.22 o 
   1   1  12      200.27      236.23     11.79 o 
   2   1  12     1180.89     1196.73     51.00 o 
   3   1  12        0.06       -2.00      4.88 o 
   4   1  12      319.03      315.37     17.33 o 
  -3   2  12       67.80       58.18      7.90 o 
  -2   2  12       69.00       68.96      7.34 o 
  -1   2  12       15.57       29.40      4.39 o 
   0   2  12      840.59      897.35     39.24 o 
   1   2  12     1134.01     1158.93     48.81 o 
   2   2  12        3.78        4.15      2.49 o 
   3   2  12      335.10      329.65     18.21 o 
   4   2  12       47.62       52.57      5.99 o 
  -3   3  12        0.11       -3.55      6.58 o 
  -2   3  12       33.52       34.46     16.33 o 
  -1   3  12      622.25      613.59     39.87 o 
   0   3  12      333.50      338.76     18.46 o 
   1   3  12       50.43       58.22      6.69 o 
   2   3  12      905.14      959.75     44.30 o 
   3   3  12       69.30       81.14      8.16 o 
   4   3  12      243.72      237.74     15.83 o 
  -2   4  12       51.47       53.61      7.72 o 
  -1   4  12        0.03        0.55      2.62 o 
   0   4  12      467.80      503.41     25.04 o 
   1   4  12      870.96      912.02     44.11 o 
   2   4  12       44.02       46.22      6.18 o 
   3   4  12      159.37      161.77     13.06 o 
   4   4  12       54.60       60.72     14.18 o 
  -2   5  12        2.97        1.41      4.24 o 
  -1   5  12      217.65      233.78     16.84 o 
   0   5  12      267.32      264.16     17.51 o 
   1   5  12       29.56       42.54      7.91 o 
   2   5  12      560.03      577.26     30.14 o 
   3   5  12      220.56      231.07     15.51 o 
   4   5  12       52.42       52.97      7.66 o 
  -1   6  12       12.28       22.50      5.86 o 
   0   6  12      248.95      279.86     24.15 o 
   1   6  12      499.95      498.14     33.69 o 
   2   6  12       73.42       53.32      7.66 o 
   3   6  12      114.69      118.25     11.61 o 
  -1  -6  13      100.39      121.50     16.97 o 
  -3  -5  13        9.60       19.28      7.78 o 
  -2  -5  13       16.32       23.56      5.74 o 
  -1  -5  13        6.37       20.62      7.09 o 
   0  -5  13       19.03       28.22      4.91 o 
   1  -5  13      297.27      279.72     21.89 o 
  -3  -4  13       65.15       56.85      8.68 o 
  -2  -4  13       62.97       65.68      8.16 o 
  -1  -4  13       62.42       73.27      7.86 o 
   0  -4  13      204.69      188.76     18.78 o 
   1  -4  13       32.54       35.71      6.38 o 
   2  -4  13      128.77      131.11     17.85 o 
  -4  -3  13      102.40      112.11     12.72 o 
  -3  -3  13       44.78       53.00     17.30 o 
  -2  -3  13       29.89       33.95      6.88 o 
  -1  -3  13      147.13      150.39      7.77 o 
   0  -3  13        0.49        6.56      4.44 o 
   1  -3  13      422.51      437.10     40.53 o 
   2  -3  13      326.32      317.32     18.00 o 
   3  -3  13        1.34        9.10      8.35 o 
  -4  -2  13        0.28       -0.30      2.94 o 
  -3  -2  13       87.07       91.78      9.36 o 
  -2  -2  13      308.91      314.68     18.03 o 
  -1  -2  13        0.57       -1.08      1.38 o 
   0  -2  13      505.45      505.78     23.03 o 
   1  -2  13       96.66      108.01     10.47 o 
   2  -2  13      201.97      188.79     10.49 o 
   3  -2  13      433.52      422.62     28.68 o 
  -4  -1  13       91.05      107.70     12.04 o 
  -3  -1  13       53.82       70.26     13.14 o 
  -2  -1  13        6.06       12.69     15.85 o 
  -1  -1  13      426.89      407.52     17.90 o 
   0  -1  13        9.47       15.45      3.90 o 
   1  -1  13      395.52      442.03     18.88 o 
   2  -1  13      545.28      528.78     18.05 o 
   3  -1  13        6.02        8.03      4.99 o 
   4  -1  13      110.53      118.03     15.84 o 
  -4   0  13        4.74       25.08     12.59 o 
  -3   0  13        9.92       13.65      4.35 o 
  -2   0  13      531.12      556.57     58.50 o 
  -1   0  13       65.51       68.17      4.92 o 
   0   0  13      249.37      261.30     13.13 o 
   1   0  13      323.22      328.05     25.21 o 
   2   0  13      204.30      173.04     19.70 o 
   3   0  13      729.96      708.13     35.75 o 
   4   0  13      123.46      140.03     17.33 o 
  -3   1  13       44.37       52.77      6.38 o 
  -2   1  13       11.17        7.41      1.83 o 
  -1   1  13      325.30      330.13     11.26 o 
   0   1  13      185.63      195.60     12.23 o 
   1   1  13      196.23      192.19     12.56 o 
   2   1  13      617.61      617.22     30.21 o 
   3   1  13       27.69       34.22      5.46 o 
   4   1  13      120.06      119.19     13.35 o 
  -3   2  13       11.60        0.47      5.43 o 
  -2   2  13      354.06      353.51     20.31 o 
  -1   2  13      103.39      110.65      8.97 o 
   0   2  13       67.57       69.89      7.30 o 
   1   2  13      612.21      574.12     28.44 o 
   2   2  13       33.12       30.12      5.16 o 
   3   2  13      772.65      762.17     46.50 o 
   4   2  13      227.41      212.87     14.64 o 
  -3   3  13       33.38       47.71     14.34 o 
  -2   3  13        0.90        3.45      8.25 o 
  -1   3  13      181.32      178.84     21.57 o 
   0   3  13      319.36      340.93     19.55 o 
   1   3  13       79.58       90.91      8.59 o 
   2   3  13      561.01      541.86     27.77 o 
   3   3  13       63.30       60.69      6.89 o 
   4   3  13       73.80       68.62      8.13 o 
  -2   4  13      170.62      170.60     14.31 o 
  -1   4  13       95.33      118.19     10.79 o 
   0   4  13       20.19       31.77      5.71 o 
   1   4  13      373.34      368.89     21.88 o 
   2   4  13        4.11        5.21      6.32 o 
   3   4  13      486.14      503.76     29.53 o 
   4   4  13      240.08      239.16     17.79 o 
  -1   5  13      123.07      122.42     11.10 o 
   0   5  13      267.74      290.68     19.56 o 
   1   5  13        0.04        1.02      2.99 o 
   2   5  13      264.59      248.63     16.34 o 
   3   5  13       55.93       59.48      7.95 o 
   0   6  13        3.75       -0.06      3.04 o 
   1   6  13      183.96      188.88     15.74 o 
   2   6  13       52.71       59.58     10.40 o 
  -2  -5  14      125.15      130.82     12.24 o 
  -1  -5  14      150.90      164.87     18.36 o 
   0  -5  14       52.59       46.34     10.53 o 
  -3  -4  14       17.72       11.46      6.83 o 
  -2  -4  14        1.28        5.20      3.68 o 
  -1  -4  14        5.69        8.38      3.98 o 
   0  -4  14      338.13      337.42     35.46 o 
   1  -4  14      165.04      152.95     18.92 o 
  -3  -3  14        0.47        1.85      3.40 o 
  -2  -3  14       74.70       90.15      9.11 o 
  -1  -3  14      261.90      268.93     17.19 o 
   0  -3  14       68.36       63.31      6.37 o 
   1  -3  14      124.01      127.44      9.33 o 
   2  -3  14      185.51      179.63     12.28 o 
  -3  -2  14       16.03       17.50      5.94 o 
  -2  -2  14       27.40       21.48      5.77 o 
  -1  -2  14       24.56       26.14      4.86 o 
   0  -2  14      482.50      501.66     18.32 o 
   1  -2  14      399.13      386.07     15.40 o 
   2  -2  14        0.51        3.40      3.11 o 
   3  -2  14       54.87       31.80      8.44 o 
  -3  -1  14       34.87       39.09      6.55 o 
  -2  -1  14       45.27       43.88      7.28 o 
  -1  -1  14      416.62      397.47     18.60 o 
   0  -1  14      123.27      109.03      5.64 o 
   1  -1  14      196.00      213.38      9.10 o 
   2  -1  14      610.47      600.17     40.92 o 
   3  -1  14       54.74       47.29      9.73 o 
  -3   0  14        0.08        4.65      4.90 o 
  -2   0  14      113.96      106.23      8.16 o 
  -1   0  14       21.29       23.87      4.27 o 
   0   0  14      636.72      604.09     28.60 o 
   1   0  14      756.25      774.26     36.84 o 
   2   0  14       16.24       17.73      4.41 o 
   3   0  14      139.56      144.40     16.37 o 
  -3   1  14       95.57      128.49     25.02 o 
  -2   1  14        1.40       -4.08      5.21 o 
  -1   1  14      233.60      209.61     18.02 o 
   0   1  14      283.53      281.12     16.00 o 
   1   1  14      163.38      171.21     12.18 o 
   2   1  14      935.13      956.87     45.36 o 
   3   1  14      244.45      221.49     15.04 o 
   4   1  14        6.27       13.17      5.16 o 
  -3   2  14        6.97       10.63      8.71 o 
  -2   2  14       68.17       74.44      7.76 o 
  -1   2  14       28.07       37.30      5.25 o 
   0   2  14      394.65      399.90     22.26 o 
   1   2  14      822.25      802.47     37.69 o 
   2   2  14       71.18       76.10     11.15 o 
   3   2  14      102.47      113.94     10.06 o 
   4   2  14      200.93      201.00     20.41 o 
  -2   3  14       16.39       24.69      5.38 o 
  -1   3  14       54.75       70.60      7.90 o 
   0   3  14      331.09      314.82     18.79 o 
   1   3  14       16.67       29.72      5.57 o 
   2   3  14      703.53      751.28     38.63 o 
   3   3  14      396.69      401.60     23.78 o 
  -1   4  14       74.70       74.20      8.72 o 
   0   4  14      106.65       99.54      9.89 o 
   1   4  14      569.25      562.94     32.53 o 
   2   4  14      117.87      100.94     10.09 o 
   3   4  14       27.11       37.26      6.72 o 
   0   5  14      119.86      111.35     11.63 o 
   1   5  14        0.33        2.27      4.08 o 
   2   5  14      330.52      348.48     23.40 o 
  -2  -4  15      133.46      125.65     12.61 o 
  -1  -4  15       46.09       40.80      8.32 o 
   0  -4  15       63.74       55.05      9.76 o 
  -2  -3  15        0.72        6.25      5.99 o 
  -1  -3  15      203.32      204.28     24.88 o 
   0  -3  15       68.61       68.18     10.33 o 
   1  -3  15       44.61       52.56      6.11 o 
  -3  -2  15       32.64       29.99      9.34 o 
  -2  -2  15      194.82      196.91     15.35 o 
  -1  -2  15       79.75       78.94      7.63 o 
   0  -2  15       75.49       76.96      5.58 o 
   1  -2  15      157.37      164.08     19.11 o 
   2  -2  15        8.96       11.91      5.85 o 
  -3  -1  15       16.84       34.06     15.59 o 
  -2  -1  15        3.61        0.63      2.27 o 
  -1  -1  15      252.46      250.12     10.60 o 
   0  -1  15      262.90      264.68     22.30 o 
   1  -1  15        6.05        9.02      3.72 o 
   3  -1  15       45.12       40.74      8.08 o 
  -3   0  15       36.23       45.23     15.94 o 
  -2   0  15      189.05      197.23     26.11 o 
  -1   0  15      132.87      129.04      9.89 o 
   0   0  15       46.71       59.04      6.69 o 
   1   0  15      387.54      385.11     19.48 o 
   2   0  15       36.66       24.80      5.12 o 
   3   0  15      140.36      151.08     17.96 o 
  -2   1  15        5.75        5.94      6.20 o 
  -1   1  15      286.94      289.69     17.47 o 
   0   1  15      462.38      456.63     24.46 o 
   1   1  15       11.14        5.04      3.90 o 
   2   1  15      140.78      155.25     12.12 o 
   3   1  15      105.00      108.17     10.62 o 
  -2   2  15      100.76      101.83     21.20 o 
  -1   2  15      140.93      126.86     16.10 o 
   0   2  15       26.72       32.43      8.93 o 
   1   2  15      417.95      443.99     24.71 o 
   2   2  15      161.91      165.58     13.05 o 
   3   2  15       47.25       42.79      6.87 o 
  -1   3  15      189.16      171.41     12.82 o 
   0   3  15      406.14      403.62     24.00 o 
   1   3  15       49.67       45.66      6.83 o 
   2   3  15       67.76       73.81     10.14 o 
   3   3  15      189.31      208.50     16.30 o 
   0   4  15        3.98        8.22      4.22 o 
   1   4  15      246.98      261.03     19.18 o 
   2   4  15      223.85      223.73     16.10 o 
  -1  -3  16       61.82       56.78      7.69 o 
  -2  -2  16       56.43       58.83     18.10 o 
  -1  -2  16        3.77       42.99     12.52 o 
   0  -2  16      122.87      114.53      9.91 o 
   1  -2  16      139.77      133.70     14.40 o 
  -2  -1  16       20.49       41.30     12.19 o 
  -1  -1  16       38.91       37.93     12.56 o 
   0  -1  16       78.74       67.16      7.23 o 
   1  -1  16        7.91       12.76      5.02 o 
   2  -1  16      309.20      320.87     28.35 o 
  -2   0  16       58.98       36.90     13.25 o 
  -1   0  16       59.32       85.35     18.75 o 
   0   0  16       50.94       62.79     10.46 o 
   1   0  16      174.84      177.93     22.80 o 
   2   0  16       75.85       71.42      8.58 o 
  -2   1  16       45.99       45.77     14.51 o 
  -1   1  16       11.90       17.23      6.97 o 
   0   1  16      120.43      130.85     11.18 o 
   1   1  16        5.45        8.17      3.67 o 
   2   1  16      267.00      283.14     18.96 o 
  -1   2  16      126.99      123.66     10.68 o 
   0   2  16        0.97       -2.57      3.19 o 
   1   2  16      173.27      194.09     15.13 o 
   2   2  16      109.29      102.45     10.84 o 
   0   3  16      105.37      134.21     11.85 o 
   1   3  16       42.49       39.84      6.99 o 
   2   3  16      120.58      127.62     13.06 o 
  -1  -1  17      105.43      125.28     22.93 o 
   0  -1  17      171.71      175.27     24.87 o 
  -1   0  17       36.60       58.62     16.93 o 
   0   0  17        0.16       -0.19      2.58 o 
   1   0  17      272.61      297.82     19.85 o 
   0   1  17      176.94      160.91     13.07 o 
   1   1  17      100.10       94.50      9.84 o 
                                                 
